# Supplementary material for: Structural basis for oligoclonal T cell recognition of a shared p53 cancer neoantigen
Source: Nat Commun. 2020 Jun 9;11:2908. doi: 10.1038/s41467-020-16755-y (PMC7283474; doi:10.1038/s41467-020-16755-y)
Supplement: Supplementary file 4 — Source Data [file 41467_2020_16755_MOESM4_ESM.zip]

Archive with 9 entries (6 files):
- SPR origin data/126 to p53/
- SPR origin data/126 to p53/for figure  P53rh hlaa to tcr612 50uM down 20191003.xls
- SPR origin data/126 to p53/for figure  P53wt hlaa to tcr612  002.xls
- SPR origin data/1a2 to p53/
- SPR origin data/1a2 to p53/for figure P53wt hlaa to tcr1a2 153.4uM down  001 20191004.xls
- SPR origin data/1a2 to p53/P53rh hlaa to tcr1a2.xls
- SPR origin data/38-10 to p53/
- SPR origin data/38-10 to p53/for figure  P53wt hlaa to tcr3810 232.4uM down  001.xls
- SPR origin data/38-10 to p53/for figure P53rh hlaa to tcr3810 002 NEW chip 20190723.xls
