# Supplementary material for: Structural basis for oligoclonal T cell recognition of a shared p53 cancer neoantigen
Source: Nat Commun. 2020 Jun 9;11:2908. doi: 10.1038/s41467-020-16755-y (PMC7283474; doi:10.1038/s41467-020-16755-y)
Supplement: Supplementary file 4 — Source Data [file 41467_2020_16755_MOESM4_ESM.zip › SPR origin data/126 to p53/for figure P53rh hlaa to tcr612 50uM down 20191003.xls]

## Sheet: File Properties
File Properties
(Not saved as an evaluation.)
Result
Name:	for figure P53rh hlaa to tcr612 50uM down 20191003.blr
Path:	C:\Bia Users\Daichao Wu
Size: (bytes)	2 733 056 bytes
Run Information
Type:	Kinetics/Affinity
Template:	C:\Bia Users\Methods And Templates\Daichao Wu\p53rh hlaa to tcr612 20191003 001 50um down.bwKin
Cycles:	14
Start:	2019-10-03 10:41:21
End:	2019-10-03 15:10:43
Instrument
Instrument Type:	BiacoreT200
Instrument Id:	12244
IFC:	TYPE105
User Information
Run Performed By	wud
Created With Software
Name:	Biacore T200 Control Software
Version:	2.0.2
Chip Information
Chip Id:	191002-0957:12244
Chip Lot No:
Chip Name:	SA
First Dock Date:	2019-10-02 09:58:06
Last Modification Date:	2019-10-02 09:58:06
Last Use Date:	2019-10-02 09:59:32
Immobilization in Fc=1
Immobilization Date:
Immobilization Result:
Ligand:
Final Response [RU]:
Immobilization in Fc=2
Immobilization Date:
Immobilization Result:
Ligand:
Final Response [RU]:
Immobilization in Fc=3
Immobilization Date:
Immobilization Result:
Ligand:
Final Response [RU]:
Immobilization in Fc=4
Immobilization Date:
Immobilization Result:
Ligand:
Final Response [RU]:
Notebook

## Sheet: Baseline  Capture
Evaluation:	Plot
Name:	Baseline: Capture
X-axis:	Cycle
Y-axis:	capture_baseline (Absolute response)
Table
X-Value	Y-Value	Sample
1	45165.7	PBS-T
2	45175.1	PBS-T
3	45168.1	PBS-T
4	45160.9	tcr612
5	45153.5	tcr612
6	45146.7	tcr612
7	45140.2	tcr612
8	45137.2	tcr612
9	45141.1	tcr612
10	45147.4	tcr612
11	45154.7	tcr612
12	45161.2	tcr612
13	45164.8	tcr612
14	45166.6	tcr612

## Sheet: Baseline  Sample
Evaluation:	Plot
Name:	Baseline: Sample
X-axis:	Cycle
Y-axis:	baseline (Absolute response)
Table
X-Value	Y-Value	Sample
1	45169	PBS-T
2	45160.9	PBS-T
3	45153.9	PBS-T
4	45147	tcr612
5	45140.3	tcr612
6	45133.4	tcr612
7	45127.2	tcr612
8	45123.8	tcr612
9	45125.9	tcr612
10	45131	tcr612
11	45136.7	tcr612
12	45142.2	tcr612
13	45145.2	tcr612
14	45146.4	tcr612

## Sheet: Binding level
Evaluation:	Plot
Name:	Binding level
X-axis:	Cycle
Y-axis:	binding (Relative response)
Table
X-Value	Y-Value	Sample
1	-15.1312	PBS-T
2	-1.92312	PBS-T
3	-1.58885	PBS-T
4	-1.32133	tcr612
5	-0.938793	tcr612
6	68.9146	tcr612
7	255.057	tcr612
8	553.499	tcr612
9	782.942	tcr612
10	969.807	tcr612
11	1126.31	tcr612
12	1251.01	tcr612
13	1351.27	tcr612
14	1413.86	tcr612

## Sheet: Binding stability
Evaluation:	Plot
Name:	Binding stability
X-axis:	Cycle
Y-axis:	stability (Relative response)
Table
X-Value	Y-Value	Sample
1	-15.9806	PBS-T
2	-2.78585	PBS-T
3	-2.67791	PBS-T
4	-2.26496	tcr612
5	-1.97846	tcr612
6	17.3895	tcr612
7	97.0174	tcr612
8	255.426	tcr612
9	383.573	tcr612
10	488.041	tcr612
11	574.57	tcr612
12	640.515	tcr612
13	690.511	tcr612
14	717.302	tcr612

## Sheet: Binding to reference
Evaluation:	Plot
Name:	Binding to reference
X-axis:	Cycle
Y-axis:	stability (Relative response)
Table
X-Value	Y-Value	Sample
1	11.2547	PBS-T
2	4.75888	PBS-T
3	4.15725	PBS-T
4	3.08647	tcr612
5	2.66613	tcr612
6	2.55959	tcr612
7	4.41644	tcr612
8	7.29082	tcr612
9	11.639	tcr612
10	14.867	tcr612
11	18.7539	tcr612
12	22.6137	tcr612
13	28.8163	tcr612
14	46.1745	tcr612

## Sheet: Capture
Evaluation:	Plot
Name:	Capture
X-axis:	Cycle
Y-axis:	capture_level (Relative response)
Table
X-Value	Y-Value	Sample
1	2.57154	PBS-T
2	-12.6121	PBS-T
3	-12.6484	PBS-T
4	-12.481	tcr612
5	-11.7986	tcr612
6	-11.8235	tcr612
7	-11.5901	tcr612
8	-12.141	tcr612
9	-13.2989	tcr612
10	-14.1656	tcr612
11	-15.2653	tcr612
12	-16.1969	tcr612
13	-16.5281	tcr612
14	-17.0687	tcr612

## Sheet: Report Point Table
Evaluation:	Report Point Table
Name:	Report Point Table
	Cycle	Fc	Report Point	Time [s]	Window [s]	AbsResp [RU]	SD	Slope [RU/s]	LRSD	RelResp [RU]	Baseline	AssayStep	Assay Step Purpose	Buffer	Cycle Type	Temp	Sample_1_Conc [µM]	Sample_1_Ligand	Sample_1_MW [Da]	Sample_1_Sample	Capture_1_Solution
	1	1	capture_baseline	19.6	5	43288.2	0.07816	0.04553	0.03948		Yes	Startup	Startup	Buffer A	Kinetics	25				PBS-T	hlaa2rh
	1	1	capture_level	144.6	5	43285.9	2.49	-1.332	1.525	-2.3	No	Startup	Startup	Buffer A	Kinetics	25				PBS-T	hlaa2rh
	1	1	baseline	202.5	5	43289.9	0.165	0.1108	0.01045	1.7	Yes	Startup	Startup	Buffer A	Kinetics	25				PBS-T	hlaa2rh
	1	1	binding	327.5	5	43305.8	0.08765	0.05872	0.00792	15.9	No	Startup	Startup	Buffer A	Kinetics	25				PBS-T	hlaa2rh
	1	1	stability	342.5	5	43301.2	0.03066	0.0202	0.006263	11.3	No	Startup	Startup	Buffer A	Kinetics	25				PBS-T	hlaa2rh
	1	2	capture_baseline	19.6	5	45165.7	0.8116	0.5441	0.06679		Yes	Startup	Startup	Buffer A	Kinetics	25		hlaa2rh		PBS-T	hlaa2rh
	1	2	capture_level	144.6	5	45168.3	1.382	-0.7091	0.9027	2.6	No	Startup	Startup	Buffer A	Kinetics	25		hlaa2rh		PBS-T	hlaa2rh
	1	2	baseline	202.5	5	45169	0.1112	0.0747	0.006735	3.3	Yes	Startup	Startup	Buffer A	Kinetics	25		hlaa2rh		PBS-T	hlaa2rh
	1	2	binding	327.5	5	45169.8	0.047	0.03144	0.005057	0.8	No	Startup	Startup	Buffer A	Kinetics	25		hlaa2rh		PBS-T	hlaa2rh
	1	2	stability	342.5	5	45164.3	0.00549	1.414e-05	0.005545	-4.7	No	Startup	Startup	Buffer A	Kinetics	25		hlaa2rh		PBS-T	hlaa2rh
	1	2-1	capture_baseline	19.6	5	1877.5	0.7481	0.4986	0.1027		Yes	Startup	Startup	Buffer A	Kinetics	25		hlaa2rh		PBS-T	hlaa2rh
	1	2-1	capture_level	144.6	5	1882.3	1.491	0.6217	1.181	4.8	No	Startup	Startup	Buffer A	Kinetics	25		hlaa2rh		PBS-T	hlaa2rh
	1	2-1	baseline	202.5	5	1879.1	0.05567	-0.03693	0.009328	1.6	Yes	Startup	Startup	Buffer A	Kinetics	25		hlaa2rh		PBS-T	hlaa2rh
	1	2-1	binding	327.5	5	1864	0.04124	-0.02712	0.008732	-15.1	No	Startup	Startup	Buffer A	Kinetics	25		hlaa2rh		PBS-T	hlaa2rh
	1	2-1	stability	342.5	5	1863.1	0.02975	-0.01972	0.00518	-16	No	Startup	Startup	Buffer A	Kinetics	25		hlaa2rh		PBS-T	hlaa2rh
	2	1	capture_baseline	19.6	5	43318.5	0.08886	0.05912	0.01323		Yes	Startup	Startup	Buffer A	Kinetics	25				PBS-T	hlaa2rh
	2	1	capture_level	144.6	5	43305.5	0.5146	0.0456	0.5153	-12.9	No	Startup	Startup	Buffer A	Kinetics	25				PBS-T	hlaa2rh
	2	1	baseline	202.7	5	43307.6	0.01681	-0.009725	0.008664	-10.9	Yes	Startup	Startup	Buffer A	Kinetics	25				PBS-T	hlaa2rh
	2	1	binding	327.7	5	43316.3	0.007302	0.0004136	0.00735	8.7	No	Startup	Startup	Buffer A	Kinetics	25				PBS-T	hlaa2rh
	2	1	stability	342.7	5	43312.3	0.02009	0.01235	0.008255	4.8	No	Startup	Startup	Buffer A	Kinetics	25				PBS-T	hlaa2rh
	2	2	capture_baseline	19.6	5	45175.1	0.5743	0.3454	0.2599		Yes	Startup	Startup	Buffer A	Kinetics	25		hlaa2rh		PBS-T	hlaa2rh
	2	2	capture_level	144.6	5	45162.5	1.09	-0.5616	0.7071	-12.6	No	Startup	Startup	Buffer A	Kinetics	25		hlaa2rh		PBS-T	hlaa2rh
	2	2	baseline	202.7	5	45160.9	0.01238	0.006653	0.00752	-14.1	Yes	Startup	Startup	Buffer A	Kinetics	25		hlaa2rh		PBS-T	hlaa2rh
	2	2	binding	327.7	5	45167.8	0.02449	-0.01612	0.005056	6.8	No	Startup	Startup	Buffer A	Kinetics	25		hlaa2rh		PBS-T	hlaa2rh
	2	2	stability	342.7	5	45162.9	0.009518	-0.003097	0.008415	2	No	Startup	Startup	Buffer A	Kinetics	25		hlaa2rh		PBS-T	hlaa2rh
	2	2-1	capture_baseline	19.6	5	1856.6	0.503	0.2862	0.271		Yes	Startup	Startup	Buffer A	Kinetics	25		hlaa2rh		PBS-T	hlaa2rh
	2	2-1	capture_level	144.6	5	1857	0.9805	-0.6267	0.3089	0.4	No	Startup	Startup	Buffer A	Kinetics	25		hlaa2rh		PBS-T	hlaa2rh
	2	2-1	baseline	202.7	5	1853.4	0.02588	0.01662	0.007766	-3.2	Yes	Startup	Startup	Buffer A	Kinetics	25		hlaa2rh		PBS-T	hlaa2rh
	2	2-1	binding	327.7	5	1851.5	0.02642	-0.0168	0.008715	-1.9	No	Startup	Startup	Buffer A	Kinetics	25		hlaa2rh		PBS-T	hlaa2rh
	2	2-1	stability	342.7	5	1850.6	0.02496	-0.01581	0.008467	-2.8	No	Startup	Startup	Buffer A	Kinetics	25		hlaa2rh		PBS-T	hlaa2rh
	3	1	capture_baseline	19.5	5	43320.1	0.06124	0.04012	0.01401		Yes	Startup	Startup	Buffer A	Kinetics	25				PBS-T	hlaa2rh
	3	1	capture_level	144.5	5	43306.6	0.4809	0.01011	0.4856	-13.5	No	Startup	Startup	Buffer A	Kinetics	25				PBS-T	hlaa2rh
	3	1	baseline	202.4	5	43308.1	0.02197	0.01385	0.007722	-12	Yes	Startup	Startup	Buffer A	Kinetics	25				PBS-T	hlaa2rh
	3	1	binding	327.4	5	43315.9	0.008091	0.00141	0.007894	7.8	No	Startup	Startup	Buffer A	Kinetics	25				PBS-T	hlaa2rh
	3	1	stability	342.4	5	43312.3	0.04442	0.02957	0.006414	4.2	No	Startup	Startup	Buffer A	Kinetics	25				PBS-T	hlaa2rh
	3	2	capture_baseline	19.5	5	45168.1	0.5648	0.3253	0.2949		Yes	Startup	Startup	Buffer A	Kinetics	25		hlaa2rh		PBS-T	hlaa2rh
	3	2	capture_level	144.5	5	45155.4	1.072	-0.5696	0.6634	-12.6	No	Startup	Startup	Buffer A	Kinetics	25		hlaa2rh		PBS-T	hlaa2rh
	3	2	baseline	202.4	5	45153.9	0.01138	-0.002446	0.01089	-14.2	Yes	Startup	Startup	Buffer A	Kinetics	25		hlaa2rh		PBS-T	hlaa2rh
	3	2	binding	327.4	5	45160.1	0.03222	-0.02129	0.006096	6.2	No	Startup	Startup	Buffer A	Kinetics	25		hlaa2rh		PBS-T	hlaa2rh
	3	2	stability	342.4	5	45155.3	0.01572	0.009736	0.006204	1.5	No	Startup	Startup	Buffer A	Kinetics	25		hlaa2rh		PBS-T	hlaa2rh
	3	2-1	capture_baseline	19.5	5	1848	0.5195	0.2851	0.3033		Yes	Startup	Startup	Buffer A	Kinetics	25		hlaa2rh		PBS-T	hlaa2rh
	3	2-1	capture_level	144.5	5	1848.9	0.941	-0.5982	0.3107	0.9	No	Startup	Startup	Buffer A	Kinetics	25		hlaa2rh		PBS-T	hlaa2rh
	3	2-1	baseline	202.4	5	1845.7	0.02577	-0.01604	0.009876	-2.2	Yes	Startup	Startup	Buffer A	Kinetics	25		hlaa2rh		PBS-T	hlaa2rh
	3	2-1	binding	327.4	5	1844.2	0.03619	-0.02332	0.01048	-1.6	No	Startup	Startup	Buffer A	Kinetics	25		hlaa2rh		PBS-T	hlaa2rh
	3	2-1	stability	342.4	5	1843.1	0.03056	-0.02002	0.007024	-2.7	No	Startup	Startup	Buffer A	Kinetics	25		hlaa2rh		PBS-T	hlaa2rh
	4	1	capture_baseline	19.6	5	43319.5	0.06532	0.04312	0.0127		Yes	Sample	Sample	Buffer A	Kinetics	25	0		44787	tcr612	hlaa2rh
	4	1	capture_level	144.6	5	43306.3	0.477	0.0002616	0.4818	-13.2	No	Sample	Sample	Buffer A	Kinetics	25	0		44787	tcr612	hlaa2rh
	4	1	baseline	202.4	5	43307.9	0.05511	0.03585	0.01419	-11.6	Yes	Sample	Sample	Buffer A	Kinetics	25	0		44787	tcr612	hlaa2rh
	4	1	binding	327.4	5	43315.1	0.008659	0.002072	0.008175	7.2	No	Sample	Sample	Buffer A	Kinetics	25	0		44787	tcr612	hlaa2rh
	4	1	stability	342.4	5	43311	0.03556	0.02346	0.006977	3.1	No	Sample	Sample	Buffer A	Kinetics	25	0		44787	tcr612	hlaa2rh
	4	2	capture_baseline	19.6	5	45160.9	0.567	0.3305	0.2859		Yes	Sample	Sample	Buffer A	Kinetics	25	0	hlaa2rh	44787	tcr612	hlaa2rh
	4	2	capture_level	144.6	5	45148.4	1.08	-0.5837	0.6502	-12.5	No	Sample	Sample	Buffer A	Kinetics	25	0	hlaa2rh	44787	tcr612	hlaa2rh
	4	2	baseline	202.4	5	45147	0.007111	0.00222	0.006362	-13.9	Yes	Sample	Sample	Buffer A	Kinetics	25	0	hlaa2rh	44787	tcr612	hlaa2rh
	4	2	binding	327.4	5	45152.8	0.01278	-0.00765	0.005896	5.9	No	Sample	Sample	Buffer A	Kinetics	25	0	hlaa2rh	44787	tcr612	hlaa2rh
	4	2	stability	342.4	5	45147.8	0.02009	0.01307	0.00517	0.8	No	Sample	Sample	Buffer A	Kinetics	25	0	hlaa2rh	44787	tcr612	hlaa2rh
	4	2-1	capture_baseline	19.6	5	1841.4	0.5169	0.2874	0.2939		Yes	Sample	Sample	Buffer A	Kinetics	25	0	hlaa2rh	44787	tcr612	hlaa2rh
	4	2-1	capture_level	144.6	5	1842.2	0.9697	-0.6184	0.3119	0.8	No	Sample	Sample	Buffer A	Kinetics	25	0	hlaa2rh	44787	tcr612	hlaa2rh
	4	2-1	baseline	202.4	5	1839.1	0.05073	-0.03257	0.01529	-2.3	Yes	Sample	Sample	Buffer A	Kinetics	25	0	hlaa2rh	44787	tcr612	hlaa2rh
	4	2-1	binding	327.4	5	1837.8	0.01497	-0.009238	0.006009	-1.3	No	Sample	Sample	Buffer A	Kinetics	25	0	hlaa2rh	44787	tcr612	hlaa2rh
	4	2-1	stability	342.4	5	1836.8	0.01781	-0.01085	0.007618	-2.3	No	Sample	Sample	Buffer A	Kinetics	25	0	hlaa2rh	44787	tcr612	hlaa2rh
	5	1	capture_baseline	19.6	5	43318.2	0.03137	0.01755	0.01761		Yes	Sample	Sample	Buffer A	Kinetics	25	0		44787	tcr612	hlaa2rh
	5	1	capture_level	144.6	5	43305.4	0.4878	-0.01899	0.4919	-12.8	No	Sample	Sample	Buffer A	Kinetics	25	0		44787	tcr612	hlaa2rh
	5	1	baseline	202.4	5	43307	0.04243	0.02835	0.005026	-11.1	Yes	Sample	Sample	Buffer A	Kinetics	25	0		44787	tcr612	hlaa2rh
	5	1	binding	327.4	5	43312.3	0.01999	-0.01269	0.006673	5.3	No	Sample	Sample	Buffer A	Kinetics	25	0		44787	tcr612	hlaa2rh
	5	1	stability	342.4	5	43309.7	0.03432	0.02276	0.005756	2.7	No	Sample	Sample	Buffer A	Kinetics	25	0		44787	tcr612	hlaa2rh
	5	2	capture_baseline	19.6	5	45153.5	0.4905	0.2708	0.2831		Yes	Sample	Sample	Buffer A	Kinetics	25	0	hlaa2rh	44787	tcr612	hlaa2rh
	5	2	capture_level	144.6	5	45141.7	1.039	-0.5621	0.6243	-11.8	No	Sample	Sample	Buffer A	Kinetics	25	0	hlaa2rh	44787	tcr612	hlaa2rh
	5	2	baseline	202.4	5	45140.3	0.006131	0.002287	0.005154	-13.2	Yes	Sample	Sample	Buffer A	Kinetics	25	0	hlaa2rh	44787	tcr612	hlaa2rh
	5	2	binding	327.4	5	45144.7	0.03252	-0.02156	0.005552	4.4	No	Sample	Sample	Buffer A	Kinetics	25	0	hlaa2rh	44787	tcr612	hlaa2rh
	5	2	stability	342.4	5	45141	0.01609	0.008703	0.009665	0.7	No	Sample	Sample	Buffer A	Kinetics	25	0	hlaa2rh	44787	tcr612	hlaa2rh
	5	2-1	capture_baseline	19.6	5	1835.3	0.4752	0.2532	0.293		Yes	Sample	Sample	Buffer A	Kinetics	25	0	hlaa2rh	44787	tcr612	hlaa2rh
	5	2-1	capture_level	144.6	5	1836.4	0.8784	-0.561	0.2784	1	No	Sample	Sample	Buffer A	Kinetics	25	0	hlaa2rh	44787	tcr612	hlaa2rh
	5	2-1	baseline	202.4	5	1833.3	0.03977	-0.02644	0.006106	-2	Yes	Sample	Sample	Buffer A	Kinetics	25	0	hlaa2rh	44787	tcr612	hlaa2rh
	5	2-1	binding	327.4	5	1832.4	0.01528	-0.009381	0.006303	-0.9	No	Sample	Sample	Buffer A	Kinetics	25	0	hlaa2rh	44787	tcr612	hlaa2rh
	5	2-1	stability	342.4	5	1831.3	0.02257	-0.01428	0.007723	-2	No	Sample	Sample	Buffer A	Kinetics	25	0	hlaa2rh	44787	tcr612	hlaa2rh
	6	1	capture_baseline	19.6	5	43317.5	0.0461	0.02729	0.02211		Yes	Sample	Sample	Buffer A	Kinetics	25	0.19		44787	tcr612	hlaa2rh
	6	1	capture_level	144.6	5	43304.6	0.4778	-0.02442	0.4813	-12.9	No	Sample	Sample	Buffer A	Kinetics	25	0.19		44787	tcr612	hlaa2rh
	6	1	baseline	202.6	5	43306.1	0.04674	0.03132	0.004133	-11.4	Yes	Sample	Sample	Buffer A	Kinetics	25	0.19		44787	tcr612	hlaa2rh
	6	1	binding	327.6	5	43321.2	0.03531	0.02351	0.005066	15.2	No	Sample	Sample	Buffer A	Kinetics	25	0.19		44787	tcr612	hlaa2rh
	6	1	stability	342.6	5	43308.6	0.1984	-0.131	0.0386	2.6	No	Sample	Sample	Buffer A	Kinetics	25	0.19		44787	tcr612	hlaa2rh
	6	2	capture_baseline	19.6	5	45146.7	0.5168	0.2866	0.2955		Yes	Sample	Sample	Buffer A	Kinetics	25	0.19	hlaa2rh	44787	tcr612	hlaa2rh
	6	2	capture_level	144.6	5	45134.9	1.008	-0.5217	0.6511	-11.8	No	Sample	Sample	Buffer A	Kinetics	25	0.19	hlaa2rh	44787	tcr612	hlaa2rh
	6	2	baseline	202.6	5	45133.4	0.01893	0.01211	0.005899	-13.3	Yes	Sample	Sample	Buffer A	Kinetics	25	0.19	hlaa2rh	44787	tcr612	hlaa2rh
	6	2	binding	327.6	5	45217.5	0.01055	0.006441	0.004475	84.1	No	Sample	Sample	Buffer A	Kinetics	25	0.19	hlaa2rh	44787	tcr612	hlaa2rh
	6	2	stability	342.6	5	45153.3	3.832	-2.562	0.4293	20	No	Sample	Sample	Buffer A	Kinetics	25	0.19	hlaa2rh	44787	tcr612	hlaa2rh
	6	2-1	capture_baseline	19.6	5	1829.2	0.4941	0.2593	0.3123		Yes	Sample	Sample	Buffer A	Kinetics	25	0.19	hlaa2rh	44787	tcr612	hlaa2rh
	6	2-1	capture_level	144.6	5	1830.3	0.8168	-0.5136	0.2931	1.1	No	Sample	Sample	Buffer A	Kinetics	25	0.19	hlaa2rh	44787	tcr612	hlaa2rh
	6	2-1	baseline	202.6	5	1827.3	0.02925	-0.0192	0.00647	-1.9	Yes	Sample	Sample	Buffer A	Kinetics	25	0.19	hlaa2rh	44787	tcr612	hlaa2rh
	6	2-1	binding	327.6	5	1896.2	0.02502	-0.01648	0.00516	68.9	No	Sample	Sample	Buffer A	Kinetics	25	0.19	hlaa2rh	44787	tcr612	hlaa2rh
	6	2-1	stability	342.6	5	1844.7	3.629	-2.427	0.3913	17.4	No	Sample	Sample	Buffer A	Kinetics	25	0.19	hlaa2rh	44787	tcr612	hlaa2rh
	7	1	capture_baseline	19.6	5	43316	0.06707	0.04473	0.008884		Yes	Sample	Sample	Buffer A	Kinetics	25	0.39		44787	tcr612	hlaa2rh
	7	1	capture_level	144.6	5	43303.5	0.4645	-0.004592	0.4692	-12.5	No	Sample	Sample	Buffer A	Kinetics	25	0.39		44787	tcr612	hlaa2rh
	7	1	baseline	202.5	5	43305.1	0.04465	0.02927	0.01014	-10.9	Yes	Sample	Sample	Buffer A	Kinetics	25	0.39		44787	tcr612	hlaa2rh
	7	1	binding	327.5	5	43340.2	0.01444	-0.008873	0.005946	35.1	No	Sample	Sample	Buffer A	Kinetics	25	0.39		44787	tcr612	hlaa2rh
	7	1	stability	342.5	5	43309.5	0.7091	-0.4682	0.1363	4.4	No	Sample	Sample	Buffer A	Kinetics	25	0.39		44787	tcr612	hlaa2rh
	7	2	capture_baseline	19.6	5	45140.2	0.5464	0.3051	0.3077		Yes	Sample	Sample	Buffer A	Kinetics	25	0.39	hlaa2rh	44787	tcr612	hlaa2rh
	7	2	capture_level	144.6	5	45128.6	0.9986	-0.5312	0.6173	-11.6	No	Sample	Sample	Buffer A	Kinetics	25	0.39	hlaa2rh	44787	tcr612	hlaa2rh
	7	2	baseline	202.5	5	45127.2	0.02269	0.01408	0.008846	-13	Yes	Sample	Sample	Buffer A	Kinetics	25	0.39	hlaa2rh	44787	tcr612	hlaa2rh
	7	2	binding	327.5	5	45417.3	0.03076	0.02022	0.006623	290.2	No	Sample	Sample	Buffer A	Kinetics	25	0.39	hlaa2rh	44787	tcr612	hlaa2rh
	7	2	stability	342.5	5	45228.6	14.12	-9.466	1.177	101.5	No	Sample	Sample	Buffer A	Kinetics	25	0.39	hlaa2rh	44787	tcr612	hlaa2rh
	7	2-1	capture_baseline	19.6	5	1824.2	0.4885	0.2604	0.3011		Yes	Sample	Sample	Buffer A	Kinetics	25	0.39	hlaa2rh	44787	tcr612	hlaa2rh
	7	2-1	capture_level	144.6	5	1825.1	0.8495	-0.5445	0.2602	0.9	No	Sample	Sample	Buffer A	Kinetics	25	0.39	hlaa2rh	44787	tcr612	hlaa2rh
	7	2-1	baseline	202.5	5	1822.1	0.02307	-0.01462	0.007839	-2.1	Yes	Sample	Sample	Buffer A	Kinetics	25	0.39	hlaa2rh	44787	tcr612	hlaa2rh
	7	2-1	binding	327.5	5	2077.2	0.04339	0.02851	0.009406	255.1	No	Sample	Sample	Buffer A	Kinetics	25	0.39	hlaa2rh	44787	tcr612	hlaa2rh
	7	2-1	stability	342.5	5	1919.1	13.4	-8.985	1.04	97	No	Sample	Sample	Buffer A	Kinetics	25	0.39	hlaa2rh	44787	tcr612	hlaa2rh
	8	1	capture_baseline	19.5	5	43314.9	0.05721	0.03725	0.01451		Yes	Sample	Sample	Buffer A	Kinetics	25	0.78		44787	tcr612	hlaa2rh
	8	1	capture_level	144.5	5	43302.8	0.4542	0.009329	0.4586	-12.1	No	Sample	Sample	Buffer A	Kinetics	25	0.78		44787	tcr612	hlaa2rh
	8	1	baseline	202.4	5	43304.7	0.04078	0.02706	0.006733	-10.2	Yes	Sample	Sample	Buffer A	Kinetics	25	0.78		44787	tcr612	hlaa2rh
	8	1	binding	327.4	5	43375.3	0.04965	0.03297	0.008008	70.7	No	Sample	Sample	Buffer A	Kinetics	25	0.78		44787	tcr612	hlaa2rh
	8	1	stability	342.4	5	43312	1.66	-1.1	0.2844	7.3	No	Sample	Sample	Buffer A	Kinetics	25	0.78		44787	tcr612	hlaa2rh
	8	2	capture_baseline	19.5	5	45137.2	0.5007	0.2785	0.2844		Yes	Sample	Sample	Buffer A	Kinetics	25	0.78	hlaa2rh	44787	tcr612	hlaa2rh
	8	2	capture_level	144.5	5	45125	1.023	-0.5297	0.6599	-12.1	No	Sample	Sample	Buffer A	Kinetics	25	0.78	hlaa2rh	44787	tcr612	hlaa2rh
	8	2	baseline	202.4	5	45123.8	0.01228	0.007427	0.00543	-13.4	Yes	Sample	Sample	Buffer A	Kinetics	25	0.78	hlaa2rh	44787	tcr612	hlaa2rh
	8	2	binding	327.4	5	45748	0.2115	0.1418	0.01636	624.2	No	Sample	Sample	Buffer A	Kinetics	25	0.78	hlaa2rh	44787	tcr612	hlaa2rh
	8	2	stability	342.4	5	45386.6	28.72	-19.26	2.133	262.8	No	Sample	Sample	Buffer A	Kinetics	25	0.78	hlaa2rh	44787	tcr612	hlaa2rh
	8	2-1	capture_baseline	19.5	5	1822.3	0.4615	0.2412	0.2934		Yes	Sample	Sample	Buffer A	Kinetics	25	0.78	hlaa2rh	44787	tcr612	hlaa2rh
	8	2-1	capture_level	144.5	5	1822.2	0.8686	-0.5491	0.2996	0	No	Sample	Sample	Buffer A	Kinetics	25	0.78	hlaa2rh	44787	tcr612	hlaa2rh
	8	2-1	baseline	202.4	5	1819.1	0.03011	-0.01986	0.005946	-3.1	Yes	Sample	Sample	Buffer A	Kinetics	25	0.78	hlaa2rh	44787	tcr612	hlaa2rh
	8	2-1	binding	327.4	5	2372.6	0.1623	0.1082	0.02182	553.5	No	Sample	Sample	Buffer A	Kinetics	25	0.78	hlaa2rh	44787	tcr612	hlaa2rh
	8	2-1	stability	342.4	5	2074.5	27.02	-18.14	1.841	255.4	No	Sample	Sample	Buffer A	Kinetics	25	0.78	hlaa2rh	44787	tcr612	hlaa2rh
	9	1	capture_baseline	19.5	5	43314.6	0.06327	0.04187	0.01147		Yes	Sample	Sample	Buffer A	Kinetics	25	1.56		44787	tcr612	hlaa2rh
	9	1	capture_level	144.5	5	43302.5	0.4688	-0.02731	0.4718	-12.1	No	Sample	Sample	Buffer A	Kinetics	25	1.56		44787	tcr612	hlaa2rh
	9	1	baseline	202.3	5	43304	0.006958	0.003956	0.003756	-10.6	Yes	Sample	Sample	Buffer A	Kinetics	25	1.56		44787	tcr612	hlaa2rh
	9	1	binding	327.3	5	43412.3	0.006767	0.00123	0.006581	108.3	No	Sample	Sample	Buffer A	Kinetics	25	1.56		44787	tcr612	hlaa2rh
	9	1	stability	342.3	5	43315.6	2.659	-1.759	0.4871	11.6	No	Sample	Sample	Buffer A	Kinetics	25	1.56		44787	tcr612	hlaa2rh
	9	2	capture_baseline	19.5	5	45141	0.5637	0.3241	0.2955		Yes	Sample	Sample	Buffer A	Kinetics	25	1.56	hlaa2rh	44787	tcr612	hlaa2rh
	9	2	capture_level	144.5	5	45127.8	0.9701	-0.5209	0.5903	-13.3	No	Sample	Sample	Buffer A	Kinetics	25	1.56	hlaa2rh	44787	tcr612	hlaa2rh
	9	2	baseline	202.3	5	45125.9	0.02449	-0.01622	0.004349	-15.1	Yes	Sample	Sample	Buffer A	Kinetics	25	1.56	hlaa2rh	44787	tcr612	hlaa2rh
	9	2	binding	327.3	5	46017.2	0.17	0.1143	0.00606	891.3	No	Sample	Sample	Buffer A	Kinetics	25	1.56	hlaa2rh	44787	tcr612	hlaa2rh
	9	2	stability	342.3	5	45521.3	39.47	-26.48	2.838	395.4	No	Sample	Sample	Buffer A	Kinetics	25	1.56	hlaa2rh	44787	tcr612	hlaa2rh
	9	2-1	capture_baseline	19.5	5	1826.5	0.5124	0.2823	0.297		Yes	Sample	Sample	Buffer A	Kinetics	25	1.56	hlaa2rh	44787	tcr612	hlaa2rh
	9	2-1	capture_level	144.5	5	1825.3	0.7939	-0.5112	0.2321	-1.2	No	Sample	Sample	Buffer A	Kinetics	25	1.56	hlaa2rh	44787	tcr612	hlaa2rh
	9	2-1	baseline	202.3	5	1822	0.03031	-0.02016	0.00462	-4.5	Yes	Sample	Sample	Buffer A	Kinetics	25	1.56	hlaa2rh	44787	tcr612	hlaa2rh
	9	2-1	binding	327.3	5	2604.9	0.1676	0.1124	0.0118	782.9	No	Sample	Sample	Buffer A	Kinetics	25	1.56	hlaa2rh	44787	tcr612	hlaa2rh
	9	2-1	stability	342.3	5	2205.5	36.75	-24.67	2.342	383.6	No	Sample	Sample	Buffer A	Kinetics	25	1.56	hlaa2rh	44787	tcr612	hlaa2rh
	10	1	capture_baseline	19.6	5	43314.3	0.02802	0.01763	0.01004		Yes	Sample	Sample	Buffer A	Kinetics	25	3.125		44787	tcr612	hlaa2rh
	10	1	capture_level	144.6	5	43302.4	0.4838	-0.01889	0.4879	-11.9	No	Sample	Sample	Buffer A	Kinetics	25	3.125		44787	tcr612	hlaa2rh
	10	1	baseline	202.6	5	43304.2	0.03834	0.02508	0.009017	-10.1	Yes	Sample	Sample	Buffer A	Kinetics	25	3.125		44787	tcr612	hlaa2rh
	10	1	binding	327.6	5	43445.5	0.01269	0.007653	0.005687	141.3	No	Sample	Sample	Buffer A	Kinetics	25	3.125		44787	tcr612	hlaa2rh
	10	1	stability	342.6	5	43319.1	3.407	-2.257	0.5987	14.9	No	Sample	Sample	Buffer A	Kinetics	25	3.125		44787	tcr612	hlaa2rh
	10	2	capture_baseline	19.6	5	45147.4	0.5057	0.2785	0.2933		Yes	Sample	Sample	Buffer A	Kinetics	25	3.125	hlaa2rh	44787	tcr612	hlaa2rh
	10	2	capture_level	144.6	5	45133.3	0.9381	-0.4705	0.6315	-14.2	No	Sample	Sample	Buffer A	Kinetics	25	3.125	hlaa2rh	44787	tcr612	hlaa2rh
	10	2	baseline	202.6	5	45131	0.008924	-0.00362	0.007192	-16.4	Yes	Sample	Sample	Buffer A	Kinetics	25	3.125	hlaa2rh	44787	tcr612	hlaa2rh
	10	2	binding	327.6	5	46242.2	0.1996	0.1339	0.01471	1111.2	No	Sample	Sample	Buffer A	Kinetics	25	3.125	hlaa2rh	44787	tcr612	hlaa2rh
	10	2	stability	342.6	5	45634.2	47.99	-32.2	3.324	503.1	No	Sample	Sample	Buffer A	Kinetics	25	3.125	hlaa2rh	44787	tcr612	hlaa2rh
	10	2-1	capture_baseline	19.6	5	1833.1	0.4869	0.2609	0.2973		Yes	Sample	Sample	Buffer A	Kinetics	25	3.125	hlaa2rh	44787	tcr612	hlaa2rh
	10	2-1	capture_level	144.6	5	1830.9	0.7475	-0.4669	0.2802	-2.3	No	Sample	Sample	Buffer A	Kinetics	25	3.125	hlaa2rh	44787	tcr612	hlaa2rh
	10	2-1	baseline	202.6	5	1826.8	0.04232	-0.02806	0.007242	-6.3	Yes	Sample	Sample	Buffer A	Kinetics	25	3.125	hlaa2rh	44787	tcr612	hlaa2rh
	10	2-1	binding	327.6	5	2796.6	0.1886	0.1263	0.01776	969.8	No	Sample	Sample	Buffer A	Kinetics	25	3.125	hlaa2rh	44787	tcr612	hlaa2rh
	10	2-1	stability	342.6	5	2314.9	44.51	-29.89	2.711	488	No	Sample	Sample	Buffer A	Kinetics	25	3.125	hlaa2rh	44787	tcr612	hlaa2rh
	11	1	capture_baseline	19.5	5	43314.7	0.04327	0.02856	0.008448		Yes	Sample	Sample	Buffer A	Kinetics	25	6.25		44787	tcr612	hlaa2rh
	11	1	capture_level	144.5	5	43303	0.5087	-0.003051	0.5138	-11.7	No	Sample	Sample	Buffer A	Kinetics	25	6.25		44787	tcr612	hlaa2rh
	11	1	baseline	202.6	5	43304.6	0.03399	0.02174	0.01062	-10.1	Yes	Sample	Sample	Buffer A	Kinetics	25	6.25		44787	tcr612	hlaa2rh
	11	1	binding	327.6	5	43489.4	0.07881	0.05269	0.008747	184.9	No	Sample	Sample	Buffer A	Kinetics	25	6.25		44787	tcr612	hlaa2rh
	11	1	stability	342.6	5	43323.3	4.004	-2.657	0.659	18.8	No	Sample	Sample	Buffer A	Kinetics	25	6.25		44787	tcr612	hlaa2rh
	11	2	capture_baseline	19.5	5	45154.7	0.5124	0.274	0.3141		Yes	Sample	Sample	Buffer A	Kinetics	25	6.25	hlaa2rh	44787	tcr612	hlaa2rh
	11	2	capture_level	144.5	5	45139.4	0.9443	-0.4409	0.6867	-15.3	No	Sample	Sample	Buffer A	Kinetics	25	6.25	hlaa2rh	44787	tcr612	hlaa2rh
	11	2	baseline	202.6	5	45136.7	0.03251	-0.02155	0.00562	-17.9	Yes	Sample	Sample	Buffer A	Kinetics	25	6.25	hlaa2rh	44787	tcr612	hlaa2rh
	11	2	binding	327.6	5	46447.9	0.3315	0.2229	0.009695	1311.2	No	Sample	Sample	Buffer A	Kinetics	25	6.25	hlaa2rh	44787	tcr612	hlaa2rh
	11	2	stability	342.6	5	45730.3	55.14	-37.01	3.701	593.6	No	Sample	Sample	Buffer A	Kinetics	25	6.25	hlaa2rh	44787	tcr612	hlaa2rh
	11	2-1	capture_baseline	19.5	5	1840	0.4801	0.2455	0.3152		Yes	Sample	Sample	Buffer A	Kinetics	25	6.25	hlaa2rh	44787	tcr612	hlaa2rh
	11	2-1	capture_level	144.5	5	1836.5	0.7435	-0.4534	0.3169	-3.5	No	Sample	Sample	Buffer A	Kinetics	25	6.25	hlaa2rh	44787	tcr612	hlaa2rh
	11	2-1	baseline	202.6	5	1832.2	0.06512	-0.0428	0.01402	-7.8	Yes	Sample	Sample	Buffer A	Kinetics	25	6.25	hlaa2rh	44787	tcr612	hlaa2rh
	11	2-1	binding	327.6	5	2958.5	0.2532	0.1701	0.01254	1126.3	No	Sample	Sample	Buffer A	Kinetics	25	6.25	hlaa2rh	44787	tcr612	hlaa2rh
	11	2-1	stability	342.6	5	2406.7	51.06	-34.29	3.029	574.6	No	Sample	Sample	Buffer A	Kinetics	25	6.25	hlaa2rh	44787	tcr612	hlaa2rh
	12	1	capture_baseline	19.5	5	43316.2	0.02271	-0.00234	0.02267		Yes	Sample	Sample	Buffer A	Kinetics	25	12.5		44787	tcr612	hlaa2rh
	12	1	capture_level	144.5	5	43303.9	0.5193	-0.01302	0.5242	-12.2	No	Sample	Sample	Buffer A	Kinetics	25	12.5		44787	tcr612	hlaa2rh
	12	1	baseline	202.5	5	43305.8	0.00502	-0.001898	0.004194	-10.4	Yes	Sample	Sample	Buffer A	Kinetics	25	12.5		44787	tcr612	hlaa2rh
	12	1	binding	327.5	5	43543.3	0.08693	0.05796	0.01168	237.5	No	Sample	Sample	Buffer A	Kinetics	25	12.5		44787	tcr612	hlaa2rh
	12	1	stability	342.5	5	43328.4	4.382	-2.908	0.723	22.6	No	Sample	Sample	Buffer A	Kinetics	25	12.5		44787	tcr612	hlaa2rh
	12	2	capture_baseline	19.5	5	45161.2	0.463	0.2447	0.2894		Yes	Sample	Sample	Buffer A	Kinetics	25	12.5	hlaa2rh	44787	tcr612	hlaa2rh
	12	2	capture_level	144.5	5	45145	0.9327	-0.4659	0.631	-16.2	No	Sample	Sample	Buffer A	Kinetics	25	12.5	hlaa2rh	44787	tcr612	hlaa2rh
	12	2	baseline	202.5	5	45142.2	0.0468	-0.03108	0.007477	-19	Yes	Sample	Sample	Buffer A	Kinetics	25	12.5	hlaa2rh	44787	tcr612	hlaa2rh
	12	2	binding	327.5	5	46630.7	0.3014	0.1988	0.05999	1488.5	No	Sample	Sample	Buffer A	Kinetics	25	12.5	hlaa2rh	44787	tcr612	hlaa2rh
	12	2	stability	342.5	5	45805.7	60.88	-40.87	4.051	663.4	No	Sample	Sample	Buffer A	Kinetics	25	12.5	hlaa2rh	44787	tcr612	hlaa2rh
	12	2-1	capture_baseline	19.5	5	1845	0.4729	0.247	0.301		Yes	Sample	Sample	Buffer A	Kinetics	25	12.5	hlaa2rh	44787	tcr612	hlaa2rh
	12	2-1	capture_level	144.5	5	1841.1	0.7533	-0.4751	0.2643	-3.9	No	Sample	Sample	Buffer A	Kinetics	25	12.5	hlaa2rh	44787	tcr612	hlaa2rh
	12	2-1	baseline	202.5	5	1836.4	0.04403	-0.02905	0.008634	-8.6	Yes	Sample	Sample	Buffer A	Kinetics	25	12.5	hlaa2rh	44787	tcr612	hlaa2rh
	12	2-1	binding	327.5	5	3087.5	0.217	0.1417	0.05276	1251	No	Sample	Sample	Buffer A	Kinetics	25	12.5	hlaa2rh	44787	tcr612	hlaa2rh
	12	2-1	stability	342.5	5	2477	56.42	-37.89	3.308	640.5	No	Sample	Sample	Buffer A	Kinetics	25	12.5	hlaa2rh	44787	tcr612	hlaa2rh
	13	1	capture_baseline	19.5	5	43317.7	0.04481	0.02847	0.01484		Yes	Sample	Sample	Buffer A	Kinetics	25	25		44787	tcr612	hlaa2rh
	13	1	capture_level	144.5	5	43306	0.5189	0.00631	0.5241	-11.7	No	Sample	Sample	Buffer A	Kinetics	25	25		44787	tcr612	hlaa2rh
	13	1	baseline	202.7	5	43307.8	0.07511	0.0501	0.009754	-9.9	Yes	Sample	Sample	Buffer A	Kinetics	25	25		44787	tcr612	hlaa2rh
	13	1	binding	327.7	5	43646.4	0.09887	0.06502	0.021	338.7	No	Sample	Sample	Buffer A	Kinetics	25	25		44787	tcr612	hlaa2rh
	13	1	stability	342.7	5	43336.6	4.767	-3.168	0.7477	28.8	No	Sample	Sample	Buffer A	Kinetics	25	25		44787	tcr612	hlaa2rh
	13	2	capture_baseline	19.5	5	45164.8	0.5155	0.2823	0.3024		Yes	Sample	Sample	Buffer A	Kinetics	25	25	hlaa2rh	44787	tcr612	hlaa2rh
	13	2	capture_level	144.5	5	45148.2	0.9126	-0.416	0.6779	-16.5	No	Sample	Sample	Buffer A	Kinetics	25	25	hlaa2rh	44787	tcr612	hlaa2rh
	13	2	baseline	202.7	5	45145.2	0.007641	-0.002471	0.006768	-19.6	Yes	Sample	Sample	Buffer A	Kinetics	25	25	hlaa2rh	44787	tcr612	hlaa2rh
	13	2	binding	327.7	5	46835.1	0.2044	0.1372	0.013	1689.9	No	Sample	Sample	Buffer A	Kinetics	25	25	hlaa2rh	44787	tcr612	hlaa2rh
	13	2	stability	342.7	5	45864.8	65.71	-44.11	4.262	719.6	No	Sample	Sample	Buffer A	Kinetics	25	25	hlaa2rh	44787	tcr612	hlaa2rh
	13	2-1	capture_baseline	19.5	5	1847	0.4887	0.2539	0.3136		Yes	Sample	Sample	Buffer A	Kinetics	25	25	hlaa2rh	44787	tcr612	hlaa2rh
	13	2-1	capture_level	144.5	5	1842.3	0.7249	-0.4433	0.3049	-4.8	No	Sample	Sample	Buffer A	Kinetics	25	25	hlaa2rh	44787	tcr612	hlaa2rh
	13	2-1	baseline	202.7	5	1837.4	0.07944	-0.0532	0.007468	-9.6	Yes	Sample	Sample	Buffer A	Kinetics	25	25	hlaa2rh	44787	tcr612	hlaa2rh
	13	2-1	binding	327.7	5	3188.7	0.1053	0.07016	0.01433	1351.3	No	Sample	Sample	Buffer A	Kinetics	25	25	hlaa2rh	44787	tcr612	hlaa2rh
	13	2-1	stability	342.7	5	2527.9	60.85	-40.87	3.501	690.5	No	Sample	Sample	Buffer A	Kinetics	25	25	hlaa2rh	44787	tcr612	hlaa2rh
	14	1	capture_baseline	19.5	5	43321.5	0.02228	0.01368	0.009198		Yes	Sample	Sample	Buffer A	Kinetics	25	50		44787	tcr612	hlaa2rh
	14	1	capture_level	144.5	5	43309.6	0.5142	0.005621	0.5193	-11.8	No	Sample	Sample	Buffer A	Kinetics	25	50		44787	tcr612	hlaa2rh
	14	1	baseline	202.6	5	43311.4	0.03512	0.02343	0.004481	-10.1	Yes	Sample	Sample	Buffer A	Kinetics	25	50		44787	tcr612	hlaa2rh
	14	1	binding	327.6	5	43836.6	0.04561	0.02846	0.0172	525.2	No	Sample	Sample	Buffer A	Kinetics	25	50		44787	tcr612	hlaa2rh
	14	1	stability	342.6	5	43357.6	5.077	-3.375	0.7838	46.2	No	Sample	Sample	Buffer A	Kinetics	25	50		44787	tcr612	hlaa2rh
	14	2	capture_baseline	19.5	5	45166.6	0.4934	0.2636	0.3028		Yes	Sample	Sample	Buffer A	Kinetics	25	50	hlaa2rh	44787	tcr612	hlaa2rh
	14	2	capture_level	144.5	5	45149.5	0.9443	-0.4575	0.6617	-17.1	No	Sample	Sample	Buffer A	Kinetics	25	50	hlaa2rh	44787	tcr612	hlaa2rh
	14	2	baseline	202.6	5	45146.4	0.03383	-0.02253	0.004766	-20.2	Yes	Sample	Sample	Buffer A	Kinetics	25	50	hlaa2rh	44787	tcr612	hlaa2rh
	14	2	binding	327.6	5	47085.5	0.05771	0.0371	0.01715	1939.1	No	Sample	Sample	Buffer A	Kinetics	25	50	hlaa2rh	44787	tcr612	hlaa2rh
	14	2	stability	342.6	5	45910.2	69.47	-46.63	4.485	763.8	No	Sample	Sample	Buffer A	Kinetics	25	50	hlaa2rh	44787	tcr612	hlaa2rh
	14	2-1	capture_baseline	19.5	5	1845.1	0.4814	0.2499	0.3092		Yes	Sample	Sample	Buffer A	Kinetics	25	50	hlaa2rh	44787	tcr612	hlaa2rh
	14	2-1	capture_level	144.5	5	1839.9	0.7697	-0.4821	0.2834	-5.2	No	Sample	Sample	Buffer A	Kinetics	25	50	hlaa2rh	44787	tcr612	hlaa2rh
	14	2-1	baseline	202.6	5	1835	0.0681	-0.04567	0.005362	-10.1	Yes	Sample	Sample	Buffer A	Kinetics	25	50	hlaa2rh	44787	tcr612	hlaa2rh
	14	2-1	binding	327.6	5	3248.9	0.02596	0.007058	0.02398	1413.9	No	Sample	Sample	Buffer A	Kinetics	25	50	hlaa2rh	44787	tcr612	hlaa2rh
	14	2-1	stability	342.6	5	2552.3	64.29	-43.18	3.681	717.3	No	Sample	Sample	Buffer A	Kinetics	25	50	hlaa2rh	44787	tcr612	hlaa2rh

## Sheet: tcr612
Evaluation:	Kinetics / Affinity
Name:	tcr612
Ligand:	hlaa2rh
Sample:	tcr612
Temperature:	25
Curve:	Fc=2-1
Model:	1:1 Binding
Description:
Report
Curve	ka (1/Ms)	kd (1/s)	KD (M)	Rmax (RU)	Conc (M)	tc	Flow (ul/min)	kt (RU/Ms)	RI (RU)	Chi² (RU²)	U-value
	24932.5	0.0320953	1.28729e-06	1001.07		1.59507e+15				2032.99	6.89292
Cycle: 6 0.19 µM					1.9e-07		50	5.87627e+15	-33.9801
Cycle: 7 0.39 µM					3.9e-07		50	5.87627e+15	55.065
Cycle: 8 0.78 µM					7.8e-07		50	5.87627e+15	202.304
Cycle: 9 1.56 µM					1.56e-06		50	5.87627e+15	266.395
Cycle: 10 3.125 µM					3.125e-06		50	5.87627e+15	281.242
Cycle: 11 6.25 µM					6.25e-06		50	5.87627e+15	300.323
Cycle: 12 12.5 µM					1.25e-05		50	5.87627e+15	336.894
Cycle: 13 25 µM					2.5e-05		50	5.87627e+15	387.797
Cycle: 14 50 µM					5e-05		50	5.87627e+15	429.266
Parameters
Curve	ka (1/Ms)	SE(ka)	kd (1/s)	SE(kd)	Rmax (RU)	SE(Rmax)	Conc (M)	tc	SE(tc)	f (ul/min)	RI (RU)	SE(RI)
	24932.5	178.278	0.0320953	0.000105723	1001.07	2.5914		1.59507e+15	3.56302e+17
Cycle: 6 0.19 µM							1.9e-07			50	-33.9801	1.42023
Cycle: 7 0.39 µM							3.9e-07			50	55.065	1.62057
Cycle: 8 0.78 µM							7.8e-07			50	202.304	1.90481
Cycle: 9 1.56 µM							1.56e-06			50	266.395	2.11743
Cycle: 10 3.125 µM							3.125e-06			50	281.242	2.18856
Cycle: 11 6.25 µM							6.25e-06			50	300.323	2.28237
Cycle: 12 12.5 µM							1.25e-05			50	336.894	2.4606
Cycle: 13 25 µM							2.5e-05			50	387.797	2.63377
Cycle: 14 50 µM							5e-05			50	429.266	2.75267
