# Supplementary material for: Structural basis for oligoclonal T cell recognition of a shared p53 cancer neoantigen
Source: Nat Commun. 2020 Jun 9;11:2908. doi: 10.1038/s41467-020-16755-y (PMC7283474; doi:10.1038/s41467-020-16755-y)
Supplement: Supplementary file 4 — Source Data [file 41467_2020_16755_MOESM4_ESM.zip › SPR origin data/126 to p53/for figure P53wt hlaa to tcr612 002.xls]

## Sheet: File Properties
File Properties
(Not saved as an evaluation.)
Result
Name:	for figure P53wt hlaa to tcr612 002.blr
Path:	C:\Bia Users\Daichao Wu
Size: (bytes)	1 969 664 bytes
Run Information
Type:	Kinetics/Affinity
Template:	C:\Bia Users\Methods And Templates\Daichao Wu\p53wt hlaa to tcr612 20190702 002.bwKin
Cycles:	10
Start:	2019-07-04 12:07:15
End:	2019-07-04 15:25:04
Instrument
Instrument Type:	BiacoreT200
Instrument Id:	12244
IFC:	TYPE105
User Information
Run Performed By	wud
Created With Software
Name:	Biacore T200 Control Software
Version:	2.0.2
Chip Information
Chip Id:	190702-1125:12244
Chip Lot No:
Chip Name:	Maintenance
First Dock Date:	2019-07-02 11:26:44
Last Modification Date:	2019-07-02 11:26:44
Last Use Date:	2019-07-02 11:28:10
Immobilization in Fc=1
Immobilization Date:
Immobilization Result:
Ligand:
Final Response [RU]:
Immobilization in Fc=2
Immobilization Date:
Immobilization Result:
Ligand:
Final Response [RU]:
Immobilization in Fc=3
Immobilization Date:
Immobilization Result:
Ligand:
Final Response [RU]:
Immobilization in Fc=4
Immobilization Date:
Immobilization Result:
Ligand:
Final Response [RU]:
Notebook

## Sheet: Baseline  Capture
Evaluation:	Plot
Name:	Baseline: Capture
X-axis:	Cycle
Y-axis:	capture_baseline (Absolute response)
Table
X-Value	Y-Value	Sample
1	46043.4	PBS-T
2	46062.5	PBS-T
3	46056.9	PBS-T
4	46051.2	tcr612
5	46046.3	tcr612
6	46041.3	tcr612
7	46038.4	tcr612
8	46035.5	tcr612
9	46033.4	tcr612
10	46031.9	tcr612

## Sheet: Baseline  Sample
Evaluation:	Plot
Name:	Baseline: Sample
X-axis:	Cycle
Y-axis:	baseline (Absolute response)
Table
X-Value	Y-Value	Sample
1	46057.8	PBS-T
2	46060.2	PBS-T
3	46054.6	PBS-T
4	46048.8	tcr612
5	46043.6	tcr612
6	46038.8	tcr612
7	46035.4	tcr612
8	46032.4	tcr612
9	46030.2	tcr612
10	46028.7	tcr612

## Sheet: Binding level
Evaluation:	Plot
Name:	Binding level
X-axis:	Cycle
Y-axis:	binding (Relative response)
Table
X-Value	Y-Value	Sample
1	-1.68766	PBS-T
2	-1.35183	PBS-T
3	-1.34095	PBS-T
4	-2.00938	tcr612
5	-2.37343	tcr612
6	-29.1238	tcr612
7	-33.3857	tcr612
8	-38.4528	tcr612
9	-44.8605	tcr612
10	-46.977	tcr612

## Sheet: Binding stability
Evaluation:	Plot
Name:	Binding stability
X-axis:	Cycle
Y-axis:	stability (Relative response)
Table
X-Value	Y-Value	Sample
1	-2.75299	PBS-T
2	-1.29204	PBS-T
3	-0.909292	PBS-T
4	-0.947144	tcr612
5	-0.898241	tcr612
6	-6.07191	tcr612
7	-8.04373	tcr612
8	-11.7622	tcr612
9	-17.5614	tcr612
10	-26.3128	tcr612

## Sheet: Binding to reference
Evaluation:	Plot
Name:	Binding to reference
X-axis:	Cycle
Y-axis:	stability (Relative response)
Table
X-Value	Y-Value	Sample
1	5.769	PBS-T
2	0.403263	PBS-T
3	0.0229013	PBS-T
4	0.114737	tcr612
5	0.230162	tcr612
6	11.4838	tcr612
7	16.1716	tcr612
8	24.5145	tcr612
9	36.2749	tcr612
10	53.1441	tcr612

## Sheet: Capture
Evaluation:	Plot
Name:	Capture
X-axis:	Cycle
Y-axis:	capture_level (Relative response)
Table
X-Value	Y-Value	Sample
1	11.716	PBS-T
2	-2.94271	PBS-T
3	-2.72044	PBS-T
4	-2.90288	tcr612
5	-3.26739	tcr612
6	-3.15801	tcr612
7	-3.74471	tcr612
8	-3.63381	tcr612
9	-3.6332	tcr612
10	-3.69263	tcr612

## Sheet: Report Point Table
Evaluation:	Report Point Table
Name:	Report Point Table
	Cycle	Fc	Report Point	Time [s]	Window [s]	AbsResp [RU]	SD	Slope [RU/s]	LRSD	RelResp [RU]	Baseline	AssayStep	Assay Step Purpose	Buffer	Cycle Type	Temp	Sample_1_Conc [µM]	Sample_1_Ligand	Sample_1_MW [Da]	Sample_1_Sample	Capture_1_Solution
	1	3	capture_baseline	19.7	5	44494.2	0.3719	0.2482	0.04671		Yes	Startup	Startup	Buffer A	Kinetics	25				PBS-T	hlaa2wt
	1	3	capture_level	144.7	5	44503.8	2.221	-1.234	1.266	9.7	No	Startup	Startup	Buffer A	Kinetics	25				PBS-T	hlaa2wt
	1	3	baseline	202.6	5	44507.1	0.1244	0.08356	0.00639	13	Yes	Startup	Startup	Buffer A	Kinetics	25				PBS-T	hlaa2wt
	1	3	binding	327.6	5	44512.4	0.007374	-0.001842	0.006916	5.3	No	Startup	Startup	Buffer A	Kinetics	25				PBS-T	hlaa2wt
	1	3	stability	342.6	5	44512.9	0.1959	0.1306	0.02641	5.8	No	Startup	Startup	Buffer A	Kinetics	25				PBS-T	hlaa2wt
	1	4	capture_baseline	19.7	5	46043.4	0.04754	0.02619	0.02756		Yes	Startup	Startup	Buffer A	Kinetics	25		hlaa2wt		PBS-T	hlaa2wt
	1	4	capture_level	144.7	5	46055.1	0.9476	-0.5421	0.5036	11.7	No	Startup	Startup	Buffer A	Kinetics	25		hlaa2wt		PBS-T	hlaa2wt
	1	4	baseline	202.6	5	46057.8	0.1102	0.07409	0.004816	14.4	Yes	Startup	Startup	Buffer A	Kinetics	25		hlaa2wt		PBS-T	hlaa2wt
	1	4	binding	327.6	5	46061.4	0.01865	-0.01226	0.004034	3.6	No	Startup	Startup	Buffer A	Kinetics	25		hlaa2wt		PBS-T	hlaa2wt
	1	4	stability	342.6	5	46060.8	0.1475	0.09754	0.02755	3	No	Startup	Startup	Buffer A	Kinetics	25		hlaa2wt		PBS-T	hlaa2wt
	1	4-3	capture_baseline	19.7	5	1549.2	0.3379	-0.222	0.07278		Yes	Startup	Startup	Buffer A	Kinetics	25		hlaa2wt		PBS-T	hlaa2wt
	1	4-3	capture_level	144.7	5	1551.2	1.474	0.711	1.037	2	No	Startup	Startup	Buffer A	Kinetics	25		hlaa2wt		PBS-T	hlaa2wt
	1	4-3	baseline	202.6	5	1550.7	0.01507	-0.009238	0.006258	1.4	Yes	Startup	Startup	Buffer A	Kinetics	25		hlaa2wt		PBS-T	hlaa2wt
	1	4-3	binding	327.6	5	1549	0.01632	-0.01006	0.006603	-1.7	No	Startup	Startup	Buffer A	Kinetics	25		hlaa2wt		PBS-T	hlaa2wt
	1	4-3	stability	342.6	5	1547.9	0.05332	-0.03511	0.01101	-2.8	No	Startup	Startup	Buffer A	Kinetics	25		hlaa2wt		PBS-T	hlaa2wt
	2	3	capture_baseline	19.6	5	44517.7	0.04484	0.02296	0.02937		Yes	Startup	Startup	Buffer A	Kinetics	25				PBS-T	hlaa2wt
	2	3	capture_level	144.6	5	44515.3	1.015	-0.627	0.4069	-2.3	No	Startup	Startup	Buffer A	Kinetics	25				PBS-T	hlaa2wt
	2	3	baseline	202.7	5	44515.8	0.03983	0.02634	0.007349	-1.8	Yes	Startup	Startup	Buffer A	Kinetics	25				PBS-T	hlaa2wt
	2	3	binding	327.7	5	44518.4	0.05531	-0.03697	0.006239	2.6	No	Startup	Startup	Buffer A	Kinetics	25				PBS-T	hlaa2wt
	2	3	stability	342.7	5	44516.2	0.1692	0.1138	0.00544	0.4	No	Startup	Startup	Buffer A	Kinetics	25				PBS-T	hlaa2wt
	2	4	capture_baseline	19.6	5	46062.5	0.4525	-0.2586	0.241		Yes	Startup	Startup	Buffer A	Kinetics	25		hlaa2wt		PBS-T	hlaa2wt
	2	4	capture_level	144.6	5	46059.6	0.6345	-0.3778	0.2983	-2.9	No	Startup	Startup	Buffer A	Kinetics	25		hlaa2wt		PBS-T	hlaa2wt
	2	4	baseline	202.7	5	46060.2	0.02227	0.01466	0.004634	-2.3	Yes	Startup	Startup	Buffer A	Kinetics	25		hlaa2wt		PBS-T	hlaa2wt
	2	4	binding	327.7	5	46061.5	0.04074	-0.02522	0.01613	1.2	No	Startup	Startup	Buffer A	Kinetics	25		hlaa2wt		PBS-T	hlaa2wt
	2	4	stability	342.7	5	46059.3	0.1464	0.09825	0.009528	-0.9	No	Startup	Startup	Buffer A	Kinetics	25		hlaa2wt		PBS-T	hlaa2wt
	2	4-3	capture_baseline	19.6	5	1544.9	0.4942	-0.2816	0.2654		Yes	Startup	Startup	Buffer A	Kinetics	25		hlaa2wt		PBS-T	hlaa2wt
	2	4-3	capture_level	144.6	5	1544.2	0.4085	0.248	0.1776	-0.6	No	Startup	Startup	Buffer A	Kinetics	25		hlaa2wt		PBS-T	hlaa2wt
	2	4-3	baseline	202.7	5	1544.4	0.01982	-0.01212	0.008341	-0.5	Yes	Startup	Startup	Buffer A	Kinetics	25		hlaa2wt		PBS-T	hlaa2wt
	2	4-3	binding	327.7	5	1543.1	0.02199	0.01184	0.01332	-1.4	No	Startup	Startup	Buffer A	Kinetics	25		hlaa2wt		PBS-T	hlaa2wt
	2	4-3	stability	342.7	5	1543.1	0.02459	-0.01543	0.008925	-1.3	No	Startup	Startup	Buffer A	Kinetics	25		hlaa2wt		PBS-T	hlaa2wt
	3	3	capture_baseline	19.6	5	44515.8	0.04354	0.02779	0.01388		Yes	Startup	Startup	Buffer A	Kinetics	25				PBS-T	hlaa2wt
	3	3	capture_level	144.6	5	44513.5	0.9581	-0.5863	0.4017	-2.3	No	Startup	Startup	Buffer A	Kinetics	25				PBS-T	hlaa2wt
	3	3	baseline	202.4	5	44514.2	0.02331	0.01531	0.005042	-1.7	Yes	Startup	Startup	Buffer A	Kinetics	25				PBS-T	hlaa2wt
	3	3	binding	327.4	5	44518.3	0.01643	-0.01015	0.006575	4.1	No	Startup	Startup	Buffer A	Kinetics	25				PBS-T	hlaa2wt
	3	3	stability	342.4	5	44514.2	0.1455	0.09764	0.01064	0	No	Startup	Startup	Buffer A	Kinetics	25				PBS-T	hlaa2wt
	3	4	capture_baseline	19.6	5	46056.9	0.4575	-0.2546	0.2595		Yes	Startup	Startup	Buffer A	Kinetics	25		hlaa2wt		PBS-T	hlaa2wt
	3	4	capture_level	144.6	5	46054.2	0.6086	-0.3754	0.2452	-2.7	No	Startup	Startup	Buffer A	Kinetics	25		hlaa2wt		PBS-T	hlaa2wt
	3	4	baseline	202.4	5	46054.6	0.02376	0.01507	0.007996	-2.3	Yes	Startup	Startup	Buffer A	Kinetics	25		hlaa2wt		PBS-T	hlaa2wt
	3	4	binding	327.4	5	46057.4	0.02928	-0.01937	0.005388	2.8	No	Startup	Startup	Buffer A	Kinetics	25		hlaa2wt		PBS-T	hlaa2wt
	3	4	stability	342.4	5	46053.7	0.1186	0.07951	0.01025	-0.9	No	Startup	Startup	Buffer A	Kinetics	25		hlaa2wt		PBS-T	hlaa2wt
	3	4-3	capture_baseline	19.6	5	1541	0.498	-0.2824	0.2705		Yes	Startup	Startup	Buffer A	Kinetics	25		hlaa2wt		PBS-T	hlaa2wt
	3	4-3	capture_level	144.6	5	1540.6	0.3742	0.2135	0.2002	-0.4	No	Startup	Startup	Buffer A	Kinetics	25		hlaa2wt		PBS-T	hlaa2wt
	3	4-3	baseline	202.4	5	1540.4	0.009875	-0.0004948	0.009948	-0.6	Yes	Startup	Startup	Buffer A	Kinetics	25		hlaa2wt		PBS-T	hlaa2wt
	3	4-3	binding	327.4	5	1539.1	0.01661	-0.009334	0.009221	-1.3	No	Startup	Startup	Buffer A	Kinetics	25		hlaa2wt		PBS-T	hlaa2wt
	3	4-3	stability	342.4	5	1539.5	0.02904	-0.01912	0.005995	-0.9	No	Startup	Startup	Buffer A	Kinetics	25		hlaa2wt		PBS-T	hlaa2wt
	4	3	capture_baseline	19.7	5	44513.3	0.02694	0.01613	0.01239		Yes	Sample	Sample	Buffer A	Kinetics	25	0		50000	tcr612	hlaa2wt
	4	3	capture_level	144.7	5	44510.9	0.918	-0.5557	0.4042	-2.4	No	Sample	Sample	Buffer A	Kinetics	25	0		50000	tcr612	hlaa2wt
	4	3	baseline	202.4	5	44511.6	0.04682	0.03137	0.004205	-1.7	Yes	Sample	Sample	Buffer A	Kinetics	25	0		50000	tcr612	hlaa2wt
	4	3	binding	327.4	5	44516.9	0.04645	-0.03092	0.006812	5.3	No	Sample	Sample	Buffer A	Kinetics	25	0		50000	tcr612	hlaa2wt
	4	3	stability	342.4	5	44511.7	0.09265	0.06204	0.009003	0.1	No	Sample	Sample	Buffer A	Kinetics	25	0		50000	tcr612	hlaa2wt
	4	4	capture_baseline	19.7	5	46051.2	0.4312	-0.2503	0.22		Yes	Sample	Sample	Buffer A	Kinetics	25	0	hlaa2wt	50000	tcr612	hlaa2wt
	4	4	capture_level	144.7	5	46048.3	0.598	-0.3662	0.2499	-2.9	No	Sample	Sample	Buffer A	Kinetics	25	0	hlaa2wt	50000	tcr612	hlaa2wt
	4	4	baseline	202.4	5	46048.8	0.02877	0.019	0.005473	-2.5	Yes	Sample	Sample	Buffer A	Kinetics	25	0	hlaa2wt	50000	tcr612	hlaa2wt
	4	4	binding	327.4	5	46052	0.0559	-0.03743	0.005372	3.3	No	Sample	Sample	Buffer A	Kinetics	25	0	hlaa2wt	50000	tcr612	hlaa2wt
	4	4	stability	342.4	5	46047.9	0.06694	0.04486	0.005792	-0.8	No	Sample	Sample	Buffer A	Kinetics	25	0	hlaa2wt	50000	tcr612	hlaa2wt
	4	4-3	capture_baseline	19.7	5	1537.9	0.4573	-0.2665	0.2308		Yes	Sample	Sample	Buffer A	Kinetics	25	0	hlaa2wt	50000	tcr612	hlaa2wt
	4	4-3	capture_level	144.7	5	1537.4	0.3599	0.1908	0.2239	-0.5	No	Sample	Sample	Buffer A	Kinetics	25	0	hlaa2wt	50000	tcr612	hlaa2wt
	4	4-3	baseline	202.4	5	1537.2	0.02035	-0.01256	0.008167	-0.7	Yes	Sample	Sample	Buffer A	Kinetics	25	0	hlaa2wt	50000	tcr612	hlaa2wt
	4	4-3	binding	327.4	5	1535.2	0.01089	-0.006124	0.006029	-2	No	Sample	Sample	Buffer A	Kinetics	25	0	hlaa2wt	50000	tcr612	hlaa2wt
	4	4-3	stability	342.4	5	1536.2	0.02741	-0.01771	0.007706	-0.9	No	Sample	Sample	Buffer A	Kinetics	25	0	hlaa2wt	50000	tcr612	hlaa2wt
	5	3	capture_baseline	19.6	5	44512.1	0.0474	0.03047	0.01414		Yes	Sample	Sample	Buffer A	Kinetics	25	0		50000	tcr612	hlaa2wt
	5	3	capture_level	144.6	5	44509.4	0.9302	-0.566	0.4008	-2.7	No	Sample	Sample	Buffer A	Kinetics	25	0		50000	tcr612	hlaa2wt
	5	3	baseline	202.2	5	44510.1	0.06554	0.0438	0.007575	-1.9	Yes	Sample	Sample	Buffer A	Kinetics	25	0		50000	tcr612	hlaa2wt
	5	3	binding	327.2	5	44515.2	0.02639	-0.01714	0.006945	5.1	No	Sample	Sample	Buffer A	Kinetics	25	0		50000	tcr612	hlaa2wt
	5	3	stability	342.2	5	44510.4	0.1363	0.0916	0.006626	0.2	No	Sample	Sample	Buffer A	Kinetics	25	0		50000	tcr612	hlaa2wt
	5	4	capture_baseline	19.6	5	46046.3	0.4125	-0.2367	0.2175		Yes	Sample	Sample	Buffer A	Kinetics	25	0	hlaa2wt	50000	tcr612	hlaa2wt
	5	4	capture_level	144.6	5	46043	0.5947	-0.3724	0.2193	-3.3	No	Sample	Sample	Buffer A	Kinetics	25	0	hlaa2wt	50000	tcr612	hlaa2wt
	5	4	baseline	202.2	5	46043.6	0.0534	0.0352	0.01079	-2.7	Yes	Sample	Sample	Buffer A	Kinetics	25	0	hlaa2wt	50000	tcr612	hlaa2wt
	5	4	binding	327.2	5	46046.3	0.04236	-0.02835	0.004346	2.7	No	Sample	Sample	Buffer A	Kinetics	25	0	hlaa2wt	50000	tcr612	hlaa2wt
	5	4	stability	342.2	5	46042.9	0.0831	0.05572	0.006591	-0.7	No	Sample	Sample	Buffer A	Kinetics	25	0	hlaa2wt	50000	tcr612	hlaa2wt
	5	4-3	capture_baseline	19.6	5	1534.2	0.4575	-0.2671	0.2295		Yes	Sample	Sample	Buffer A	Kinetics	25	0	hlaa2wt	50000	tcr612	hlaa2wt
	5	4-3	capture_level	144.6	5	1533.6	0.3494	0.1923	0.2029	-0.6	No	Sample	Sample	Buffer A	Kinetics	25	0	hlaa2wt	50000	tcr612	hlaa2wt
	5	4-3	baseline	202.2	5	1533.5	0.01799	-0.00878	0.01251	-0.7	Yes	Sample	Sample	Buffer A	Kinetics	25	0	hlaa2wt	50000	tcr612	hlaa2wt
	5	4-3	binding	327.2	5	1531.1	0.01825	-0.01091	0.008464	-2.4	No	Sample	Sample	Buffer A	Kinetics	25	0	hlaa2wt	50000	tcr612	hlaa2wt
	5	4-3	stability	342.2	5	1532.6	0.05358	-0.03577	0.006612	-0.9	No	Sample	Sample	Buffer A	Kinetics	25	0	hlaa2wt	50000	tcr612	hlaa2wt
	6	3	capture_baseline	19.7	5	44511	0.01261	0.003959	0.01127		Yes	Sample	Sample	Buffer A	Kinetics	25	20.5		50000	tcr612	hlaa2wt
	6	3	capture_level	144.7	5	44508.6	0.9715	-0.5837	0.4414	-2.4	No	Sample	Sample	Buffer A	Kinetics	25	20.5		50000	tcr612	hlaa2wt
	6	3	baseline	202.4	5	44509.5	0.06381	0.04273	0.006039	-1.5	Yes	Sample	Sample	Buffer A	Kinetics	25	20.5		50000	tcr612	hlaa2wt
	6	3	binding	327.4	5	44765.9	0.1086	0.07289	0.006792	256.4	No	Sample	Sample	Buffer A	Kinetics	25	20.5		50000	tcr612	hlaa2wt
	6	3	stability	342.4	5	44521	0.6983	-0.4617	0.1302	11.5	No	Sample	Sample	Buffer A	Kinetics	25	20.5		50000	tcr612	hlaa2wt
	6	4	capture_baseline	19.7	5	46041.3	0.4238	-0.2427	0.2247		Yes	Sample	Sample	Buffer A	Kinetics	25	20.5	hlaa2wt	50000	tcr612	hlaa2wt
	6	4	capture_level	144.7	5	46038.2	0.624	-0.3852	0.2504	-3.2	No	Sample	Sample	Buffer A	Kinetics	25	20.5	hlaa2wt	50000	tcr612	hlaa2wt
	6	4	baseline	202.4	5	46038.8	0.04675	0.03089	0.008809	-2.6	Yes	Sample	Sample	Buffer A	Kinetics	25	20.5	hlaa2wt	50000	tcr612	hlaa2wt
	6	4	binding	327.4	5	46266	0.07882	0.05294	0.004447	227.3	No	Sample	Sample	Buffer A	Kinetics	25	20.5	hlaa2wt	50000	tcr612	hlaa2wt
	6	4	stability	342.4	5	46044.2	0.106	-0.07033	0.01748	5.5	No	Sample	Sample	Buffer A	Kinetics	25	20.5	hlaa2wt	50000	tcr612	hlaa2wt
	6	4-3	capture_baseline	19.7	5	1530.4	0.4342	-0.2466	0.235		Yes	Sample	Sample	Buffer A	Kinetics	25	20.5	hlaa2wt	50000	tcr612	hlaa2wt
	6	4-3	capture_level	144.7	5	1529.5	0.3953	0.2061	0.2523	-0.8	No	Sample	Sample	Buffer A	Kinetics	25	20.5	hlaa2wt	50000	tcr612	hlaa2wt
	6	4-3	baseline	202.4	5	1529.3	0.01902	-0.01171	0.007736	-1.1	Yes	Sample	Sample	Buffer A	Kinetics	25	20.5	hlaa2wt	50000	tcr612	hlaa2wt
	6	4-3	binding	327.4	5	1500.2	0.03069	-0.01995	0.007945	-29.1	No	Sample	Sample	Buffer A	Kinetics	25	20.5	hlaa2wt	50000	tcr612	hlaa2wt
	6	4-3	stability	342.4	5	1523.2	0.6136	0.4049	0.1201	-6.1	No	Sample	Sample	Buffer A	Kinetics	25	20.5	hlaa2wt	50000	tcr612	hlaa2wt
	7	3	capture_baseline	19.6	5	44514.3	0.02996	0.01762	0.01469		Yes	Sample	Sample	Buffer A	Kinetics	25	41		50000	tcr612	hlaa2wt
	7	3	capture_level	144.6	5	44511.6	0.9752	-0.5865	0.4415	-2.7	No	Sample	Sample	Buffer A	Kinetics	25	41		50000	tcr612	hlaa2wt
	7	3	baseline	202.4	5	44512.4	0.04999	0.03347	0.004865	-1.9	Yes	Sample	Sample	Buffer A	Kinetics	25	41		50000	tcr612	hlaa2wt
	7	3	binding	327.4	5	44978.9	0.1286	0.0864	0.006152	466.5	No	Sample	Sample	Buffer A	Kinetics	25	41		50000	tcr612	hlaa2wt
	7	3	stability	342.4	5	44528.5	0.8704	-0.5797	0.1233	16.2	No	Sample	Sample	Buffer A	Kinetics	25	41		50000	tcr612	hlaa2wt
	7	4	capture_baseline	19.6	5	46038.4	0.442	-0.2515	0.2381		Yes	Sample	Sample	Buffer A	Kinetics	25	41	hlaa2wt	50000	tcr612	hlaa2wt
	7	4	capture_level	144.6	5	46034.7	0.6054	-0.3745	0.2401	-3.7	No	Sample	Sample	Buffer A	Kinetics	25	41	hlaa2wt	50000	tcr612	hlaa2wt
	7	4	baseline	202.4	5	46035.4	0.05104	0.03387	0.008433	-3.1	Yes	Sample	Sample	Buffer A	Kinetics	25	41	hlaa2wt	50000	tcr612	hlaa2wt
	7	4	binding	327.4	5	46468.5	0.08177	0.05487	0.005599	433.1	No	Sample	Sample	Buffer A	Kinetics	25	41	hlaa2wt	50000	tcr612	hlaa2wt
	7	4	stability	342.4	5	46043.5	0.2056	-0.1368	0.03024	8.2	No	Sample	Sample	Buffer A	Kinetics	25	41	hlaa2wt	50000	tcr612	hlaa2wt
	7	4-3	capture_baseline	19.6	5	1524.2	0.4709	-0.2691	0.2508		Yes	Sample	Sample	Buffer A	Kinetics	25	41	hlaa2wt	50000	tcr612	hlaa2wt
	7	4-3	capture_level	144.6	5	1523.1	0.4185	0.2112	0.2796	-1	No	Sample	Sample	Buffer A	Kinetics	25	41	hlaa2wt	50000	tcr612	hlaa2wt
	7	4-3	baseline	202.4	5	1523	0.01065	0.0002336	0.01075	-1.2	Yes	Sample	Sample	Buffer A	Kinetics	25	41	hlaa2wt	50000	tcr612	hlaa2wt
	7	4-3	binding	327.4	5	1489.6	0.04657	-0.03101	0.006699	-33.4	No	Sample	Sample	Buffer A	Kinetics	25	41	hlaa2wt	50000	tcr612	hlaa2wt
	7	4-3	stability	342.4	5	1515	0.6833	0.455	0.09783	-8	No	Sample	Sample	Buffer A	Kinetics	25	41	hlaa2wt	50000	tcr612	hlaa2wt
	8	3	capture_baseline	19.6	5	44519.2	0.0205	0.01261	0.008393		Yes	Sample	Sample	Buffer A	Kinetics	25	82		50000	tcr612	hlaa2wt
	8	3	capture_level	144.6	5	44516.5	0.9564	-0.5781	0.4239	-2.8	No	Sample	Sample	Buffer A	Kinetics	25	82		50000	tcr612	hlaa2wt
	8	3	baseline	202.5	5	44517.2	0.06865	0.04608	0.00446	-2	Yes	Sample	Sample	Buffer A	Kinetics	25	82		50000	tcr612	hlaa2wt
	8	3	binding	327.5	5	45404.8	0.1809	0.1216	0.006824	887.7	No	Sample	Sample	Buffer A	Kinetics	25	82		50000	tcr612	hlaa2wt
	8	3	stability	342.5	5	44541.7	1.019	-0.6766	0.1651	24.5	No	Sample	Sample	Buffer A	Kinetics	25	82		50000	tcr612	hlaa2wt
	8	4	capture_baseline	19.6	5	46035.5	0.4238	-0.2485	0.2099		Yes	Sample	Sample	Buffer A	Kinetics	25	82	hlaa2wt	50000	tcr612	hlaa2wt
	8	4	capture_level	144.6	5	46031.8	0.6109	-0.3667	0.2787	-3.6	No	Sample	Sample	Buffer A	Kinetics	25	82	hlaa2wt	50000	tcr612	hlaa2wt
	8	4	baseline	202.5	5	46032.4	0.06013	0.03966	0.01194	-3.1	Yes	Sample	Sample	Buffer A	Kinetics	25	82	hlaa2wt	50000	tcr612	hlaa2wt
	8	4	binding	327.5	5	46881.6	0.1041	0.06986	0.00655	849.2	No	Sample	Sample	Buffer A	Kinetics	25	82	hlaa2wt	50000	tcr612	hlaa2wt
	8	4	stability	342.5	5	46045.2	0.3696	-0.2467	0.04643	12.8	No	Sample	Sample	Buffer A	Kinetics	25	82	hlaa2wt	50000	tcr612	hlaa2wt
	8	4-3	capture_baseline	19.6	5	1516.3	0.4416	-0.2611	0.2128		Yes	Sample	Sample	Buffer A	Kinetics	25	82	hlaa2wt	50000	tcr612	hlaa2wt
	8	4-3	capture_level	144.6	5	1515.4	0.3958	0.2112	0.2433	-0.9	No	Sample	Sample	Buffer A	Kinetics	25	82	hlaa2wt	50000	tcr612	hlaa2wt
	8	4-3	baseline	202.5	5	1515.2	0.01543	-0.006404	0.01226	-1	Yes	Sample	Sample	Buffer A	Kinetics	25	82	hlaa2wt	50000	tcr612	hlaa2wt
	8	4-3	binding	327.5	5	1476.8	0.07928	-0.05271	0.01212	-38.5	No	Sample	Sample	Buffer A	Kinetics	25	82	hlaa2wt	50000	tcr612	hlaa2wt
	8	4-3	stability	342.5	5	1503.5	0.6747	0.4463	0.1238	-11.8	No	Sample	Sample	Buffer A	Kinetics	25	82	hlaa2wt	50000	tcr612	hlaa2wt
	9	3	capture_baseline	19.7	5	44527.8	0.01458	0.002637	0.01418		Yes	Sample	Sample	Buffer A	Kinetics	25	164		50000	tcr612	hlaa2wt
	9	3	capture_level	144.7	5	44525	0.8985	-0.5414	0.4035	-2.8	No	Sample	Sample	Buffer A	Kinetics	25	164		50000	tcr612	hlaa2wt
	9	3	baseline	202.6	5	44525.6	0.03622	0.0241	0.005363	-2.2	Yes	Sample	Sample	Buffer A	Kinetics	25	164		50000	tcr612	hlaa2wt
	9	3	binding	327.6	5	46200.4	0.3478	0.2339	0.007773	1674.8	No	Sample	Sample	Buffer A	Kinetics	25	164		50000	tcr612	hlaa2wt
	9	3	stability	342.6	5	44561.9	1.23	-0.8213	0.1466	36.3	No	Sample	Sample	Buffer A	Kinetics	25	164		50000	tcr612	hlaa2wt
	9	4	capture_baseline	19.7	5	46033.4	0.4353	-0.2497	0.2296		Yes	Sample	Sample	Buffer A	Kinetics	25	164	hlaa2wt	50000	tcr612	hlaa2wt
	9	4	capture_level	144.7	5	46029.7	0.5839	-0.3559	0.2496	-3.6	No	Sample	Sample	Buffer A	Kinetics	25	164	hlaa2wt	50000	tcr612	hlaa2wt
	9	4	baseline	202.6	5	46030.2	0.01781	0.01144	0.005335	-3.2	Yes	Sample	Sample	Buffer A	Kinetics	25	164	hlaa2wt	50000	tcr612	hlaa2wt
	9	4	binding	327.6	5	47660.1	0.25	0.1681	0.006974	1629.9	No	Sample	Sample	Buffer A	Kinetics	25	164	hlaa2wt	50000	tcr612	hlaa2wt
	9	4	stability	342.6	5	46049	0.5391	-0.3622	0.02622	18.8	No	Sample	Sample	Buffer A	Kinetics	25	164	hlaa2wt	50000	tcr612	hlaa2wt
	9	4-3	capture_baseline	19.7	5	1505.5	0.4454	-0.2523	0.2425		Yes	Sample	Sample	Buffer A	Kinetics	25	164	hlaa2wt	50000	tcr612	hlaa2wt
	9	4-3	capture_level	144.7	5	1504.7	0.362	0.1826	0.2419	-0.9	No	Sample	Sample	Buffer A	Kinetics	25	164	hlaa2wt	50000	tcr612	hlaa2wt
	9	4-3	baseline	202.6	5	1504.6	0.02019	-0.01256	0.00775	-1	Yes	Sample	Sample	Buffer A	Kinetics	25	164	hlaa2wt	50000	tcr612	hlaa2wt
	9	4-3	binding	327.6	5	1459.7	0.09885	-0.06611	0.01061	-44.9	No	Sample	Sample	Buffer A	Kinetics	25	164	hlaa2wt	50000	tcr612	hlaa2wt
	9	4-3	stability	342.6	5	1487	0.7152	0.4737	0.1265	-17.6	No	Sample	Sample	Buffer A	Kinetics	25	164	hlaa2wt	50000	tcr612	hlaa2wt
	10	3	capture_baseline	19.6	5	44541.7	0.02927	0.01748	0.0136		Yes	Sample	Sample	Buffer A	Kinetics	25	328		50000	tcr612	hlaa2wt
	10	3	capture_level	144.6	5	44538.7	0.9213	-0.5586	0.4029	-3	No	Sample	Sample	Buffer A	Kinetics	25	328		50000	tcr612	hlaa2wt
	10	3	baseline	202.5	5	44539.4	0.06036	0.04048	0.004705	-2.3	Yes	Sample	Sample	Buffer A	Kinetics	25	328		50000	tcr612	hlaa2wt
	10	3	binding	327.5	5	47839.4	0.42	0.2825	0.005792	3300	No	Sample	Sample	Buffer A	Kinetics	25	328		50000	tcr612	hlaa2wt
	10	3	stability	342.5	5	44592.6	1.489	-0.9955	0.1671	53.1	No	Sample	Sample	Buffer A	Kinetics	25	328		50000	tcr612	hlaa2wt
	10	4	capture_baseline	19.6	5	46031.9	0.4796	-0.2673	0.2712		Yes	Sample	Sample	Buffer A	Kinetics	25	328	hlaa2wt	50000	tcr612	hlaa2wt
	10	4	capture_level	144.6	5	46028.2	0.5806	-0.3576	0.2359	-3.7	No	Sample	Sample	Buffer A	Kinetics	25	328	hlaa2wt	50000	tcr612	hlaa2wt
	10	4	baseline	202.5	5	46028.7	0.04719	0.03162	0.004235	-3.2	Yes	Sample	Sample	Buffer A	Kinetics	25	328	hlaa2wt	50000	tcr612	hlaa2wt
	10	4	binding	327.5	5	49281.7	0.2631	0.1769	0.005721	3253	No	Sample	Sample	Buffer A	Kinetics	25	328	hlaa2wt	50000	tcr612	hlaa2wt
	10	4	stability	342.5	5	46055.7	0.8152	-0.5468	0.06145	26.9	No	Sample	Sample	Buffer A	Kinetics	25	328	hlaa2wt	50000	tcr612	hlaa2wt
	10	4-3	capture_baseline	19.6	5	1490.2	0.5079	-0.2848	0.2834		Yes	Sample	Sample	Buffer A	Kinetics	25	328	hlaa2wt	50000	tcr612	hlaa2wt
	10	4-3	capture_level	144.6	5	1489.4	0.3877	0.1984	0.2543	-0.8	No	Sample	Sample	Buffer A	Kinetics	25	328	hlaa2wt	50000	tcr612	hlaa2wt
	10	4-3	baseline	202.5	5	1489.3	0.01446	-0.009008	0.005509	-0.9	Yes	Sample	Sample	Buffer A	Kinetics	25	328	hlaa2wt	50000	tcr612	hlaa2wt
	10	4-3	binding	327.5	5	1442.3	0.1563	-0.105	0.008094	-47	No	Sample	Sample	Buffer A	Kinetics	25	328	hlaa2wt	50000	tcr612	hlaa2wt
	10	4-3	stability	342.5	5	1463	0.7015	0.4655	0.116	-26.3	No	Sample	Sample	Buffer A	Kinetics	25	328	hlaa2wt	50000	tcr612	hlaa2wt

## Sheet: tcr612
Evaluation:	Kinetics / Affinity
Name:	tcr612
Ligand:	hlaa2wt
Sample:	tcr612
Temperature:	25
Curve:	Fc=4-3
Model:	1:1 Binding
Description:
Report
Curve	ka (1/Ms)	kd (1/s)	KD (M)	Rmax (RU)	Conc (M)	tc	Flow (ul/min)	kt (RU/Ms)	RI (RU)	Chi² (RU²)	U-value
	1.7838e+06	0.0068685	3.85049e-09	0.0269944		1.11638e+09				227.378	95.0248
Cycle: 6 20.5 µM					2.05e-05		50	4.11278e+09	-25.2862
Cycle: 7 41 µM					4.1e-05		50	4.11278e+09	-28.8604
Cycle: 8 82 µM					8.2e-05		50	4.11278e+09	-32.5615
Cycle: 9 164 µM					0.000164		50	4.11278e+09	-37.8034
Cycle: 10 328 µM					0.000328		50	4.11278e+09	-38.047
Parameters
Curve	ka (1/Ms)	SE(ka)	kd (1/s)	SE(kd)	Rmax (RU)	SE(Rmax)	Conc (M)	tc	SE(tc)	f (ul/min)	RI (RU)	SE(RI)
	1.7838e+06	531684	0.0068685	0.000959791	0.0269944	0.0105342		1.11638e+09	3.32948e+08
Cycle: 6 20.5 µM							2.05e-05			50	-25.2862	0.433057
Cycle: 7 41 µM							4.1e-05			50	-28.8604	0.433799
Cycle: 8 82 µM							8.2e-05			50	-32.5615	0.434397
Cycle: 9 164 µM							0.000164			50	-37.8034	0.434553
Cycle: 10 328 µM							0.000328			50	-38.047	0.434692
