# Supplementary material for: Structural basis for oligoclonal T cell recognition of a shared p53 cancer neoantigen
Source: Nat Commun. 2020 Jun 9;11:2908. doi: 10.1038/s41467-020-16755-y (PMC7283474; doi:10.1038/s41467-020-16755-y)
Supplement: Supplementary file 4 — Source Data [file 41467_2020_16755_MOESM4_ESM.zip › SPR origin data/1a2 to p53/for figure P53wt hlaa to tcr1a2 153.4uM down 001 20191004.xls]

## Sheet: File Properties
File Properties
(Not saved as an evaluation.)
Result
Name:	for figure P53wt hlaa to tcr1a2 153.4uM down 001 20191004.blr
Path:	C:\Bia Users\Daichao Wu
Size: (bytes)	2 734 080 bytes
Run Information
Type:	Kinetics/Affinity
Template:	C:\Bia Users\Methods And Templates\Daichao Wu\p53wt hlaa to tcr1A2 20191004 001 153.4uM down.bwKin
Cycles:	14
Start:	2019-10-04 15:58:24
End:	2019-10-04 20:30:17
Instrument
Instrument Type:	BiacoreT200
Instrument Id:	12244
IFC:	TYPE105
User Information
Run Performed By	wud
Created With Software
Name:	Biacore T200 Control Software
Version:	2.0.2
Chip Information
Chip Id:	191002-0957:12244
Chip Lot No:
Chip Name:	SA
First Dock Date:	2019-10-02 09:58:06
Last Modification Date:	2019-10-02 09:58:06
Last Use Date:	2019-10-02 09:59:32
Immobilization in Fc=1
Immobilization Date:
Immobilization Result:
Ligand:
Final Response [RU]:
Immobilization in Fc=2
Immobilization Date:
Immobilization Result:
Ligand:
Final Response [RU]:
Immobilization in Fc=3
Immobilization Date:
Immobilization Result:
Ligand:
Final Response [RU]:
Immobilization in Fc=4
Immobilization Date:
Immobilization Result:
Ligand:
Final Response [RU]:
Notebook

## Sheet: Baseline  Capture
Evaluation:	Plot
Name:	Baseline: Capture
X-axis:	Cycle
Y-axis:	capture_baseline (Absolute response)
Table
X-Value	Y-Value	Sample
1	43668.2	PBS-T
2	43689.9	PBS-T
3	43681.9	PBS-T
4	43674.1	tcr1a2
5	43667.6	tcr1a2
6	43660.8	tcr1a2
7	43654.5	tcr1a2
8	43649.5	tcr1a2
9	43644.7	tcr1a2
10	43640	tcr1a2
11	43636.5	tcr1a2
12	43632.9	tcr1a2
13	43629.6	tcr1a2
14	43626.7	tcr1a2

## Sheet: Baseline  Sample
Evaluation:	Plot
Name:	Baseline: Sample
X-axis:	Cycle
Y-axis:	baseline (Absolute response)
Table
X-Value	Y-Value	Sample
1	43677.1	PBS-T
2	43678.4	PBS-T
3	43670.4	PBS-T
4	43662.9	tcr1a2
5	43656.2	tcr1a2
6	43649.7	tcr1a2
7	43643.8	tcr1a2
8	43638.5	tcr1a2
9	43634	tcr1a2
10	43629.8	tcr1a2
11	43625.8	tcr1a2
12	43622	tcr1a2
13	43618.9	tcr1a2
14	43616.5	tcr1a2

## Sheet: Binding level
Evaluation:	Plot
Name:	Binding level
X-axis:	Cycle
Y-axis:	binding (Relative response)
Table
X-Value	Y-Value	Sample
1	-2.56058	PBS-T
2	-1.32189	PBS-T
3	-0.359638	PBS-T
4	0.311145	tcr1a2
5	0.0152492	tcr1a2
6	-1.04872	tcr1a2
7	-4.32606	tcr1a2
8	-5.82098	tcr1a2
9	-7.46515	tcr1a2
10	-9.07305	tcr1a2
11	-12.2663	tcr1a2
12	-12.8352	tcr1a2
13	-18.66	tcr1a2
14	-20.4132	tcr1a2

## Sheet: Binding stability
Evaluation:	Plot
Name:	Binding stability
X-axis:	Cycle
Y-axis:	stability (Relative response)
Table
X-Value	Y-Value	Sample
1	-4.65139	PBS-T
2	-3.08077	PBS-T
3	-2.05803	PBS-T
4	-1.98524	tcr1a2
5	-1.5304	tcr1a2
6	-1.34243	tcr1a2
7	-5.94913	tcr1a2
8	-5.98821	tcr1a2
9	-7.6072	tcr1a2
10	-8.71696	tcr1a2
11	-10.6361	tcr1a2
12	-10.1547	tcr1a2
13	-12.7126	tcr1a2
14	-12.2196	tcr1a2

## Sheet: Binding to reference
Evaluation:	Plot
Name:	Binding to reference
X-axis:	Cycle
Y-axis:	stability (Relative response)
Table
X-Value	Y-Value	Sample
1	9.53592	PBS-T
2	3.86749	PBS-T
3	2.87829	PBS-T
4	2.98828	tcr1a2
5	1.91544	tcr1a2
6	1.29756	tcr1a2
7	6.14154	tcr1a2
8	6.46155	tcr1a2
9	8.41904	tcr1a2
10	10.0859	tcr1a2
11	12.8944	tcr1a2
12	13.2461	tcr1a2
13	18.8479	tcr1a2
14	21.2207	tcr1a2

## Sheet: Capture
Evaluation:	Plot
Name:	Capture
X-axis:	Cycle
Y-axis:	capture_level (Relative response)
Table
X-Value	Y-Value	Sample
1	7.48989	PBS-T
2	-9.90671	PBS-T
3	-9.97166	PBS-T
4	-9.73736	tcr1a2
5	-9.88879	tcr1a2
6	-9.70312	tcr1a2
7	-9.14637	tcr1a2
8	-9.50299	tcr1a2
9	-9.53324	tcr1a2
10	-8.87883	tcr1a2
11	-9.44432	tcr1a2
12	-9.66651	tcr1a2
13	-9.4578	tcr1a2
14	-8.88113	tcr1a2

## Sheet: Report Point Table
Evaluation:	Report Point Table
Name:	Report Point Table
	Cycle	Fc	Report Point	Time [s]	Window [s]	AbsResp [RU]	SD	Slope [RU/s]	LRSD	RelResp [RU]	Baseline	AssayStep	Assay Step Purpose	Buffer	Cycle Type	Temp	Sample_1_Conc [µM]	Sample_1_Ligand	Sample_1_MW [Da]	Sample_1_Sample	Capture_1_Solution
	1	3	capture_baseline	19.6	5	42504.4	0.2399	0.1611	0.01386		Yes	Startup	Startup	Buffer A	Kinetics	25				PBS-T	hlaa2wt
	1	3	capture_level	144.6	5	42510	1.689	-0.8139	1.19	5.7	No	Startup	Startup	Buffer A	Kinetics	25				PBS-T	hlaa2wt
	1	3	baseline	202.4	5	42513.2	0.1625	0.1092	0.006482	8.8	Yes	Startup	Startup	Buffer A	Kinetics	25				PBS-T	hlaa2wt
	1	3	binding	327.4	5	42523.5	0.09835	0.06597	0.007426	10.3	No	Startup	Startup	Buffer A	Kinetics	25				PBS-T	hlaa2wt
	1	3	stability	342.4	5	42522.7	0.01552	0.007745	0.01051	9.5	No	Startup	Startup	Buffer A	Kinetics	25				PBS-T	hlaa2wt
	1	4	capture_baseline	19.6	5	43668.2	0.5351	0.3442	0.158		Yes	Startup	Startup	Buffer A	Kinetics	25		hlaa2wt		PBS-T	hlaa2wt
	1	4	capture_level	144.6	5	43675.7	0.7113	-0.3317	0.5179	7.5	No	Startup	Startup	Buffer A	Kinetics	25		hlaa2wt		PBS-T	hlaa2wt
	1	4	baseline	202.4	5	43677.1	0.1189	0.07985	0.006633	8.9	Yes	Startup	Startup	Buffer A	Kinetics	25		hlaa2wt		PBS-T	hlaa2wt
	1	4	binding	327.4	5	43684.8	0.06256	0.04075	0.01579	7.7	No	Startup	Startup	Buffer A	Kinetics	25		hlaa2wt		PBS-T	hlaa2wt
	1	4	stability	342.4	5	43682	0.01271	-0.006918	0.007545	4.9	No	Startup	Startup	Buffer A	Kinetics	25		hlaa2wt		PBS-T	hlaa2wt
	1	4-3	capture_baseline	19.6	5	1163.8	0.3099	0.1831	0.1496		Yes	Startup	Startup	Buffer A	Kinetics	25		hlaa2wt		PBS-T	hlaa2wt
	1	4-3	capture_level	144.6	5	1165.6	1.255	0.4686	1.055	1.8	No	Startup	Startup	Buffer A	Kinetics	25		hlaa2wt		PBS-T	hlaa2wt
	1	4-3	baseline	202.4	5	1163.9	0.04468	-0.02958	0.008014	0.1	Yes	Startup	Startup	Buffer A	Kinetics	25		hlaa2wt		PBS-T	hlaa2wt
	1	4-3	binding	327.4	5	1161.4	0.03953	-0.02517	0.01289	-2.6	No	Startup	Startup	Buffer A	Kinetics	25		hlaa2wt		PBS-T	hlaa2wt
	1	4-3	stability	342.4	5	1159.3	0.02143	-0.01393	0.005581	-4.7	No	Startup	Startup	Buffer A	Kinetics	25		hlaa2wt		PBS-T	hlaa2wt
	2	3	capture_baseline	19.6	5	42540.9	0.02215	0.01257	0.01201		Yes	Startup	Startup	Buffer A	Kinetics	25				PBS-T	hlaa2wt
	2	3	capture_level	144.6	5	42531.4	0.6937	-0.2098	0.626	-9.5	No	Startup	Startup	Buffer A	Kinetics	25				PBS-T	hlaa2wt
	2	3	baseline	202.4	5	42531.6	0.07927	0.05246	0.01429	-9.3	Yes	Startup	Startup	Buffer A	Kinetics	25				PBS-T	hlaa2wt
	2	3	binding	327.4	5	42540.2	0.09281	0.06223	0.007449	8.6	No	Startup	Startup	Buffer A	Kinetics	25				PBS-T	hlaa2wt
	2	3	stability	342.4	5	42535.5	0.02391	-0.009018	0.02	3.9	No	Startup	Startup	Buffer A	Kinetics	25				PBS-T	hlaa2wt
	2	4	capture_baseline	19.6	5	43689.9	0.01957	0.004065	0.0188		Yes	Startup	Startup	Buffer A	Kinetics	25		hlaa2wt		PBS-T	hlaa2wt
	2	4	capture_level	144.6	5	43680	0.5596	-0.2629	0.4045	-9.9	No	Startup	Startup	Buffer A	Kinetics	25		hlaa2wt		PBS-T	hlaa2wt
	2	4	baseline	202.4	5	43678.4	0.006481	0.003719	0.003417	-11.4	Yes	Startup	Startup	Buffer A	Kinetics	25		hlaa2wt		PBS-T	hlaa2wt
	2	4	binding	327.4	5	43685.7	0.06795	0.04553	0.006034	7.3	No	Startup	Startup	Buffer A	Kinetics	25		hlaa2wt		PBS-T	hlaa2wt
	2	4	stability	342.4	5	43679.2	0.02863	-0.01623	0.01558	0.8	No	Startup	Startup	Buffer A	Kinetics	25		hlaa2wt		PBS-T	hlaa2wt
	2	4-3	capture_baseline	19.6	5	1149	0.02282	-0.008509	0.01919		Yes	Startup	Startup	Buffer A	Kinetics	25		hlaa2wt		PBS-T	hlaa2wt
	2	4-3	capture_level	144.6	5	1148.6	0.3162	-0.1056	0.2773	-0.4	No	Startup	Startup	Buffer A	Kinetics	25		hlaa2wt		PBS-T	hlaa2wt
	2	4-3	baseline	202.4	5	1146.8	0.07184	-0.0474	0.01413	-2.2	Yes	Startup	Startup	Buffer A	Kinetics	25		hlaa2wt		PBS-T	hlaa2wt
	2	4-3	binding	327.4	5	1145.5	0.02565	-0.01649	0.007625	-1.3	No	Startup	Startup	Buffer A	Kinetics	25		hlaa2wt		PBS-T	hlaa2wt
	2	4-3	stability	342.4	5	1143.7	0.01035	-0.005068	0.007166	-3.1	No	Startup	Startup	Buffer A	Kinetics	25		hlaa2wt		PBS-T	hlaa2wt
	3	3	capture_baseline	19.6	5	42543.1	0.03992	0.02406	0.01791		Yes	Startup	Startup	Buffer A	Kinetics	25				PBS-T	hlaa2wt
	3	3	capture_level	144.6	5	42532.9	0.7133	-0.07121	0.7126	-10.3	No	Startup	Startup	Buffer A	Kinetics	25				PBS-T	hlaa2wt
	3	3	baseline	202.5	5	42532.8	0.02038	0.01319	0.005607	-10.3	Yes	Startup	Startup	Buffer A	Kinetics	25				PBS-T	hlaa2wt
	3	3	binding	327.5	5	42545.5	0.06329	0.0424	0.0058	12.7	No	Startup	Startup	Buffer A	Kinetics	25				PBS-T	hlaa2wt
	3	3	stability	342.5	5	42535.7	0.01292	-0.005691	0.009869	2.9	No	Startup	Startup	Buffer A	Kinetics	25				PBS-T	hlaa2wt
	3	4	capture_baseline	19.6	5	43681.9	0.02323	-0.01313	0.01272		Yes	Startup	Startup	Buffer A	Kinetics	25		hlaa2wt		PBS-T	hlaa2wt
	3	4	capture_level	144.6	5	43672	0.5496	-0.2282	0.4368	-10	No	Startup	Startup	Buffer A	Kinetics	25		hlaa2wt		PBS-T	hlaa2wt
	3	4	baseline	202.5	5	43670.4	0.00617	0.0007282	0.006136	-11.5	Yes	Startup	Startup	Buffer A	Kinetics	25		hlaa2wt		PBS-T	hlaa2wt
	3	4	binding	327.5	5	43682.8	0.02918	0.01915	0.006483	12.4	No	Startup	Startup	Buffer A	Kinetics	25		hlaa2wt		PBS-T	hlaa2wt
	3	4	stability	342.5	5	43671.2	0.04525	-0.02988	0.008725	0.8	No	Startup	Startup	Buffer A	Kinetics	25		hlaa2wt		PBS-T	hlaa2wt
	3	4-3	capture_baseline	19.6	5	1138.8	0.06099	-0.03719	0.02601		Yes	Startup	Startup	Buffer A	Kinetics	25		hlaa2wt		PBS-T	hlaa2wt
	3	4-3	capture_level	144.6	5	1139.1	0.4241	-0.1994	0.3064	0.3	No	Startup	Startup	Buffer A	Kinetics	25		hlaa2wt		PBS-T	hlaa2wt
	3	4-3	baseline	202.5	5	1137.6	0.01945	-0.0124	0.006275	-1.2	Yes	Startup	Startup	Buffer A	Kinetics	25		hlaa2wt		PBS-T	hlaa2wt
	3	4-3	binding	327.5	5	1137.3	0.03449	-0.02291	0.005444	-0.4	No	Startup	Startup	Buffer A	Kinetics	25		hlaa2wt		PBS-T	hlaa2wt
	3	4-3	stability	342.5	5	1135.6	0.03486	-0.02311	0.00592	-2.1	No	Startup	Startup	Buffer A	Kinetics	25		hlaa2wt		PBS-T	hlaa2wt
	4	3	capture_baseline	19.6	5	42543	0.07471	0.04967	0.01151		Yes	Sample	Sample	Buffer A	Kinetics	25	0		48774	tcr1a2	hlaa2wt
	4	3	capture_level	144.6	5	42533	0.5987	-0.1421	0.5659	-9.9	No	Sample	Sample	Buffer A	Kinetics	25	0		48774	tcr1a2	hlaa2wt
	4	3	baseline	202.4	5	42532.8	0.02089	0.01303	0.00788	-10.2	Yes	Sample	Sample	Buffer A	Kinetics	25	0		48774	tcr1a2	hlaa2wt
	4	3	binding	327.4	5	42536.9	0.04188	0.02795	0.005313	4.1	No	Sample	Sample	Buffer A	Kinetics	25	0		48774	tcr1a2	hlaa2wt
	4	3	stability	342.4	5	42535.8	0.01979	-0.0125	0.006883	3	No	Sample	Sample	Buffer A	Kinetics	25	0		48774	tcr1a2	hlaa2wt
	4	4	capture_baseline	19.6	5	43674.1	0.05775	-0.03368	0.02907		Yes	Sample	Sample	Buffer A	Kinetics	25	0	hlaa2wt	48774	tcr1a2	hlaa2wt
	4	4	capture_level	144.6	5	43664.4	0.537	-0.2717	0.3575	-9.7	No	Sample	Sample	Buffer A	Kinetics	25	0	hlaa2wt	48774	tcr1a2	hlaa2wt
	4	4	baseline	202.4	5	43662.9	0.007398	-0.002966	0.006001	-11.2	Yes	Sample	Sample	Buffer A	Kinetics	25	0	hlaa2wt	48774	tcr1a2	hlaa2wt
	4	4	binding	327.4	5	43667.4	0.00355	0.0009227	0.003307	4.4	No	Sample	Sample	Buffer A	Kinetics	25	0	hlaa2wt	48774	tcr1a2	hlaa2wt
	4	4	stability	342.4	5	43663.9	0.05311	-0.03548	0.006288	1	No	Sample	Sample	Buffer A	Kinetics	25	0	hlaa2wt	48774	tcr1a2	hlaa2wt
	4	4-3	capture_baseline	19.6	5	1131.2	0.129	-0.08335	0.03617		Yes	Sample	Sample	Buffer A	Kinetics	25	0	hlaa2wt	48774	tcr1a2	hlaa2wt
	4	4-3	capture_level	144.6	5	1131.4	0.3621	-0.1721	0.2589	0.2	No	Sample	Sample	Buffer A	Kinetics	25	0	hlaa2wt	48774	tcr1a2	hlaa2wt
	4	4-3	baseline	202.4	5	1130.2	0.02397	-0.0156	0.006136	-1	Yes	Sample	Sample	Buffer A	Kinetics	25	0	hlaa2wt	48774	tcr1a2	hlaa2wt
	4	4-3	binding	327.4	5	1130.5	0.03998	-0.02664	0.005545	0.3	No	Sample	Sample	Buffer A	Kinetics	25	0	hlaa2wt	48774	tcr1a2	hlaa2wt
	4	4-3	stability	342.4	5	1128.2	0.03338	-0.02213	0.005687	-2	No	Sample	Sample	Buffer A	Kinetics	25	0	hlaa2wt	48774	tcr1a2	hlaa2wt
	5	3	capture_baseline	19.6	5	42543.5	0.07087	0.04685	0.01321		Yes	Sample	Sample	Buffer A	Kinetics	25	0		48774	tcr1a2	hlaa2wt
	5	3	capture_level	144.6	5	42533.5	0.5995	-0.1328	0.5718	-10.1	No	Sample	Sample	Buffer A	Kinetics	25	0		48774	tcr1a2	hlaa2wt
	5	3	baseline	202.3	5	42533.4	0.01184	0.006784	0.006274	-10.2	Yes	Sample	Sample	Buffer A	Kinetics	25	0		48774	tcr1a2	hlaa2wt
	5	3	binding	327.3	5	42537.7	0.06174	0.04128	0.006876	4.4	No	Sample	Sample	Buffer A	Kinetics	25	0		48774	tcr1a2	hlaa2wt
	5	3	stability	342.3	5	42535.3	0.02297	-0.01135	0.01573	1.9	No	Sample	Sample	Buffer A	Kinetics	25	0		48774	tcr1a2	hlaa2wt
	5	4	capture_baseline	19.6	5	43667.6	0.05858	-0.02945	0.03932		Yes	Sample	Sample	Buffer A	Kinetics	25	0	hlaa2wt	48774	tcr1a2	hlaa2wt
	5	4	capture_level	144.6	5	43657.8	0.5483	-0.2746	0.3698	-9.9	No	Sample	Sample	Buffer A	Kinetics	25	0	hlaa2wt	48774	tcr1a2	hlaa2wt
	5	4	baseline	202.3	5	43656.2	0.005902	-0.0008025	0.005839	-11.4	Yes	Sample	Sample	Buffer A	Kinetics	25	0	hlaa2wt	48774	tcr1a2	hlaa2wt
	5	4	binding	327.3	5	43660.6	0.0319	0.02122	0.004841	4.4	No	Sample	Sample	Buffer A	Kinetics	25	0	hlaa2wt	48774	tcr1a2	hlaa2wt
	5	4	stability	342.3	5	43656.6	0.03124	-0.01991	0.01012	0.4	No	Sample	Sample	Buffer A	Kinetics	25	0	hlaa2wt	48774	tcr1a2	hlaa2wt
	5	4-3	capture_baseline	19.6	5	1124.1	0.1214	-0.0763	0.0436		Yes	Sample	Sample	Buffer A	Kinetics	25	0	hlaa2wt	48774	tcr1a2	hlaa2wt
	5	4-3	capture_level	144.6	5	1124.3	0.3765	-0.1857	0.2587	0.2	No	Sample	Sample	Buffer A	Kinetics	25	0	hlaa2wt	48774	tcr1a2	hlaa2wt
	5	4-3	baseline	202.3	5	1122.9	0.01566	-0.00765	0.01087	-1.3	Yes	Sample	Sample	Buffer A	Kinetics	25	0	hlaa2wt	48774	tcr1a2	hlaa2wt
	5	4-3	binding	327.3	5	1122.9	0.02988	-0.01939	0.007927	0	No	Sample	Sample	Buffer A	Kinetics	25	0	hlaa2wt	48774	tcr1a2	hlaa2wt
	5	4-3	stability	342.3	5	1121.3	0.01543	-0.00708	0.0114	-1.5	No	Sample	Sample	Buffer A	Kinetics	25	0	hlaa2wt	48774	tcr1a2	hlaa2wt
	6	3	capture_baseline	19.6	5	42542.9	0.08462	0.05538	0.01976		Yes	Sample	Sample	Buffer A	Kinetics	25	0.6		48774	tcr1a2	hlaa2wt
	6	3	capture_level	144.6	5	42533.1	0.6683	0.01653	0.6746	-9.8	No	Sample	Sample	Buffer A	Kinetics	25	0.6		48774	tcr1a2	hlaa2wt
	6	3	baseline	202.6	5	42533.5	0.006597	-0.001485	0.006279	-9.4	Yes	Sample	Sample	Buffer A	Kinetics	25	0.6		48774	tcr1a2	hlaa2wt
	6	3	binding	327.6	5	42615.2	0.02964	0.01961	0.005367	81.8	No	Sample	Sample	Buffer A	Kinetics	25	0.6		48774	tcr1a2	hlaa2wt
	6	3	stability	342.6	5	42534.7	0.02976	-0.01884	0.01016	1.3	No	Sample	Sample	Buffer A	Kinetics	25	0.6		48774	tcr1a2	hlaa2wt
	6	4	capture_baseline	19.6	5	43660.8	0.0626	-0.03781	0.02783		Yes	Sample	Sample	Buffer A	Kinetics	25	0.6	hlaa2wt	48774	tcr1a2	hlaa2wt
	6	4	capture_level	144.6	5	43651.1	0.4886	-0.1827	0.4104	-9.7	No	Sample	Sample	Buffer A	Kinetics	25	0.6	hlaa2wt	48774	tcr1a2	hlaa2wt
	6	4	baseline	202.6	5	43649.7	0.01552	-0.01003	0.00432	-11.1	Yes	Sample	Sample	Buffer A	Kinetics	25	0.6	hlaa2wt	48774	tcr1a2	hlaa2wt
	6	4	binding	327.6	5	43730.4	0.02093	0.01362	0.005378	80.7	No	Sample	Sample	Buffer A	Kinetics	25	0.6	hlaa2wt	48774	tcr1a2	hlaa2wt
	6	4	stability	342.6	5	43649.7	0.02464	-0.01636	0.004005	0	No	Sample	Sample	Buffer A	Kinetics	25	0.6	hlaa2wt	48774	tcr1a2	hlaa2wt
	6	4-3	capture_baseline	19.6	5	1118	0.1442	-0.09319	0.04023		Yes	Sample	Sample	Buffer A	Kinetics	25	0.6	hlaa2wt	48774	tcr1a2	hlaa2wt
	6	4-3	capture_level	144.6	5	1118.1	0.4646	-0.2482	0.2852	0.1	No	Sample	Sample	Buffer A	Kinetics	25	0.6	hlaa2wt	48774	tcr1a2	hlaa2wt
	6	4-3	baseline	202.6	5	1116.3	0.01413	-0.008152	0.007337	-1.7	Yes	Sample	Sample	Buffer A	Kinetics	25	0.6	hlaa2wt	48774	tcr1a2	hlaa2wt
	6	4-3	binding	327.6	5	1115.2	0.01226	-0.006091	0.008351	-1	No	Sample	Sample	Buffer A	Kinetics	25	0.6	hlaa2wt	48774	tcr1a2	hlaa2wt
	6	4-3	stability	342.6	5	1114.9	0.0132	0.003489	0.01226	-1.3	No	Sample	Sample	Buffer A	Kinetics	25	0.6	hlaa2wt	48774	tcr1a2	hlaa2wt
	7	3	capture_baseline	19.7	5	42542.5	0.04888	0.03221	0.009922		Yes	Sample	Sample	Buffer A	Kinetics	25	1.198		48774	tcr1a2	hlaa2wt
	7	3	capture_level	144.7	5	42532.9	0.5866	-0.1311	0.5589	-9.6	No	Sample	Sample	Buffer A	Kinetics	25	1.198		48774	tcr1a2	hlaa2wt
	7	3	baseline	202.5	5	42532.7	0.02482	0.01455	0.0123	-9.8	Yes	Sample	Sample	Buffer A	Kinetics	25	1.198		48774	tcr1a2	hlaa2wt
	7	3	binding	327.5	5	42610.1	0.07393	0.04946	0.007874	77.4	No	Sample	Sample	Buffer A	Kinetics	25	1.198		48774	tcr1a2	hlaa2wt
	7	3	stability	342.5	5	42538.9	0.00649	-0.001948	0.005868	6.1	No	Sample	Sample	Buffer A	Kinetics	25	1.198		48774	tcr1a2	hlaa2wt
	7	4	capture_baseline	19.7	5	43654.5	0.0933	-0.05695	0.0396		Yes	Sample	Sample	Buffer A	Kinetics	25	1.198	hlaa2wt	48774	tcr1a2	hlaa2wt
	7	4	capture_level	144.7	5	43645.4	0.5414	-0.272	0.3637	-9.1	No	Sample	Sample	Buffer A	Kinetics	25	1.198	hlaa2wt	48774	tcr1a2	hlaa2wt
	7	4	baseline	202.5	5	43643.8	0.01591	0.01025	0.004616	-10.7	Yes	Sample	Sample	Buffer A	Kinetics	25	1.198	hlaa2wt	48774	tcr1a2	hlaa2wt
	7	4	binding	327.5	5	43716.9	0.005354	-0.001124	0.005138	73.1	No	Sample	Sample	Buffer A	Kinetics	25	1.198	hlaa2wt	48774	tcr1a2	hlaa2wt
	7	4	stability	342.5	5	43644	0.0138	0.008018	0.007033	0.2	No	Sample	Sample	Buffer A	Kinetics	25	1.198	hlaa2wt	48774	tcr1a2	hlaa2wt
	7	4-3	capture_baseline	19.7	5	1112	0.1392	-0.08916	0.04308		Yes	Sample	Sample	Buffer A	Kinetics	25	1.198	hlaa2wt	48774	tcr1a2	hlaa2wt
	7	4-3	capture_level	144.7	5	1112.5	0.3727	-0.1852	0.2539	0.5	No	Sample	Sample	Buffer A	Kinetics	25	1.198	hlaa2wt	48774	tcr1a2	hlaa2wt
	7	4-3	baseline	202.5	5	1111.1	0.01317	-0.003166	0.01242	-0.9	Yes	Sample	Sample	Buffer A	Kinetics	25	1.198	hlaa2wt	48774	tcr1a2	hlaa2wt
	7	4-3	binding	327.5	5	1106.8	0.07622	-0.05078	0.01063	-4.3	No	Sample	Sample	Buffer A	Kinetics	25	1.198	hlaa2wt	48774	tcr1a2	hlaa2wt
	7	4-3	stability	342.5	5	1105.1	0.01675	0.01007	0.007593	-5.9	No	Sample	Sample	Buffer A	Kinetics	25	1.198	hlaa2wt	48774	tcr1a2	hlaa2wt
	8	3	capture_baseline	19.7	5	42546.3	0.05267	0.03501	0.008121		Yes	Sample	Sample	Buffer A	Kinetics	25	2.4		48774	tcr1a2	hlaa2wt
	8	3	capture_level	144.7	5	42536.8	0.5176	-0.07284	0.5113	-9.5	No	Sample	Sample	Buffer A	Kinetics	25	2.4		48774	tcr1a2	hlaa2wt
	8	3	baseline	202.5	5	42536.7	0.007302	0.004115	0.004028	-9.6	Yes	Sample	Sample	Buffer A	Kinetics	25	2.4		48774	tcr1a2	hlaa2wt
	8	3	binding	327.5	5	42651.7	0.107	0.07172	0.009506	115	No	Sample	Sample	Buffer A	Kinetics	25	2.4		48774	tcr1a2	hlaa2wt
	8	3	stability	342.5	5	42543.1	0.01568	-0.00725	0.01151	6.5	No	Sample	Sample	Buffer A	Kinetics	25	2.4		48774	tcr1a2	hlaa2wt
	8	4	capture_baseline	19.7	5	43649.5	0.142	-0.08754	0.05735		Yes	Sample	Sample	Buffer A	Kinetics	25	2.4	hlaa2wt	48774	tcr1a2	hlaa2wt
	8	4	capture_level	144.7	5	43640	0.537	-0.262	0.3734	-9.5	No	Sample	Sample	Buffer A	Kinetics	25	2.4	hlaa2wt	48774	tcr1a2	hlaa2wt
	8	4	baseline	202.5	5	43638.5	0.008714	-0.002354	0.008061	-11	Yes	Sample	Sample	Buffer A	Kinetics	25	2.4	hlaa2wt	48774	tcr1a2	hlaa2wt
	8	4	binding	327.5	5	43747.7	0.01032	0.005755	0.005829	109.2	No	Sample	Sample	Buffer A	Kinetics	25	2.4	hlaa2wt	48774	tcr1a2	hlaa2wt
	8	4	stability	342.5	5	43639	0.02307	-0.01497	0.006155	0.5	No	Sample	Sample	Buffer A	Kinetics	25	2.4	hlaa2wt	48774	tcr1a2	hlaa2wt
	8	4-3	capture_baseline	19.7	5	1103.2	0.1928	-0.1226	0.06369		Yes	Sample	Sample	Buffer A	Kinetics	25	2.4	hlaa2wt	48774	tcr1a2	hlaa2wt
	8	4-3	capture_level	144.7	5	1103.3	0.3927	-0.2278	0.2009	0	No	Sample	Sample	Buffer A	Kinetics	25	2.4	hlaa2wt	48774	tcr1a2	hlaa2wt
	8	4-3	baseline	202.5	5	1101.8	0.01324	-0.006368	0.009344	-1.4	Yes	Sample	Sample	Buffer A	Kinetics	25	2.4	hlaa2wt	48774	tcr1a2	hlaa2wt
	8	4-3	binding	327.5	5	1096	0.09956	-0.06656	0.01117	-5.8	No	Sample	Sample	Buffer A	Kinetics	25	2.4	hlaa2wt	48774	tcr1a2	hlaa2wt
	8	4-3	stability	342.5	5	1095.9	0.01371	-0.006388	0.009991	-6	No	Sample	Sample	Buffer A	Kinetics	25	2.4	hlaa2wt	48774	tcr1a2	hlaa2wt
	9	3	capture_baseline	19.6	5	42550.2	0.04575	0.03045	0.006701		Yes	Sample	Sample	Buffer A	Kinetics	25	4.79		48774	tcr1a2	hlaa2wt
	9	3	capture_level	144.6	5	42540.6	0.5085	-0.1337	0.4728	-9.6	No	Sample	Sample	Buffer A	Kinetics	25	4.79		48774	tcr1a2	hlaa2wt
	9	3	baseline	202.1	5	42540.5	0.008496	0.003539	0.006739	-9.7	Yes	Sample	Sample	Buffer A	Kinetics	25	4.79		48774	tcr1a2	hlaa2wt
	9	3	binding	327.1	5	42669.2	0.118	0.07921	0.007559	128.7	No	Sample	Sample	Buffer A	Kinetics	25	4.79		48774	tcr1a2	hlaa2wt
	9	3	stability	342.1	5	42548.9	0.03061	-0.01801	0.015	8.4	No	Sample	Sample	Buffer A	Kinetics	25	4.79		48774	tcr1a2	hlaa2wt
	9	4	capture_baseline	19.6	5	43644.7	0.1365	-0.08156	0.06335		Yes	Sample	Sample	Buffer A	Kinetics	25	4.79	hlaa2wt	48774	tcr1a2	hlaa2wt
	9	4	capture_level	144.6	5	43635.2	0.5434	-0.2927	0.3288	-9.5	No	Sample	Sample	Buffer A	Kinetics	25	4.79	hlaa2wt	48774	tcr1a2	hlaa2wt
	9	4	baseline	202.1	5	43634	0.006351	-0.0028	0.004845	-10.8	Yes	Sample	Sample	Buffer A	Kinetics	25	4.79	hlaa2wt	48774	tcr1a2	hlaa2wt
	9	4	binding	327.1	5	43755.2	0.02233	0.01445	0.006152	121.3	No	Sample	Sample	Buffer A	Kinetics	25	4.79	hlaa2wt	48774	tcr1a2	hlaa2wt
	9	4	stability	342.1	5	43634.8	0.01177	0.003383	0.01075	0.8	No	Sample	Sample	Buffer A	Kinetics	25	4.79	hlaa2wt	48774	tcr1a2	hlaa2wt
	9	4-3	capture_baseline	19.6	5	1094.6	0.179	-0.112	0.06625		Yes	Sample	Sample	Buffer A	Kinetics	25	4.79	hlaa2wt	48774	tcr1a2	hlaa2wt
	9	4-3	capture_level	144.6	5	1094.7	0.3608	-0.1935	0.22	0.1	No	Sample	Sample	Buffer A	Kinetics	25	4.79	hlaa2wt	48774	tcr1a2	hlaa2wt
	9	4-3	baseline	202.1	5	1093.5	0.0114	-0.005997	0.007185	-1.1	Yes	Sample	Sample	Buffer A	Kinetics	25	4.79	hlaa2wt	48774	tcr1a2	hlaa2wt
	9	4-3	binding	327.1	5	1086	0.09655	-0.06445	0.01202	-7.5	No	Sample	Sample	Buffer A	Kinetics	25	4.79	hlaa2wt	48774	tcr1a2	hlaa2wt
	9	4-3	stability	342.1	5	1085.9	0.03516	0.02275	0.009717	-7.6	No	Sample	Sample	Buffer A	Kinetics	25	4.79	hlaa2wt	48774	tcr1a2	hlaa2wt
	10	3	capture_baseline	19.6	5	42555.1	0.05015	0.03353	0.005525		Yes	Sample	Sample	Buffer A	Kinetics	25	9.59		48774	tcr1a2	hlaa2wt
	10	3	capture_level	144.6	5	42545.8	0.6155	-0.03379	0.6197	-9.3	No	Sample	Sample	Buffer A	Kinetics	25	9.59		48774	tcr1a2	hlaa2wt
	10	3	baseline	202.5	5	42545.6	0.0314	0.02055	0.007354	-9.5	Yes	Sample	Sample	Buffer A	Kinetics	25	9.59		48774	tcr1a2	hlaa2wt
	10	3	binding	327.5	5	42690.1	0.1296	0.08706	0.006914	144.4	No	Sample	Sample	Buffer A	Kinetics	25	9.59		48774	tcr1a2	hlaa2wt
	10	3	stability	342.5	5	42555.7	0.1095	-0.07329	0.01158	10.1	No	Sample	Sample	Buffer A	Kinetics	25	9.59		48774	tcr1a2	hlaa2wt
	10	4	capture_baseline	19.6	5	43640	0.1143	-0.0688	0.05152		Yes	Sample	Sample	Buffer A	Kinetics	25	9.59	hlaa2wt	48774	tcr1a2	hlaa2wt
	10	4	capture_level	144.6	5	43631.1	0.5391	-0.236	0.4135	-8.9	No	Sample	Sample	Buffer A	Kinetics	25	9.59	hlaa2wt	48774	tcr1a2	hlaa2wt
	10	4	baseline	202.5	5	43629.8	0.01933	0.01254	0.0052	-10.3	Yes	Sample	Sample	Buffer A	Kinetics	25	9.59	hlaa2wt	48774	tcr1a2	hlaa2wt
	10	4	binding	327.5	5	43765.1	0.02842	0.01886	0.004682	135.4	No	Sample	Sample	Buffer A	Kinetics	25	9.59	hlaa2wt	48774	tcr1a2	hlaa2wt
	10	4	stability	342.5	5	43631.1	0.04224	-0.02717	0.01249	1.4	No	Sample	Sample	Buffer A	Kinetics	25	9.59	hlaa2wt	48774	tcr1a2	hlaa2wt
	10	4-3	capture_baseline	19.6	5	1084.9	0.1603	-0.1023	0.05108		Yes	Sample	Sample	Buffer A	Kinetics	25	9.59	hlaa2wt	48774	tcr1a2	hlaa2wt
	10	4-3	capture_level	144.6	5	1085.4	0.4467	-0.2513	0.2473	0.5	No	Sample	Sample	Buffer A	Kinetics	25	9.59	hlaa2wt	48774	tcr1a2	hlaa2wt
	10	4-3	baseline	202.5	5	1084.1	0.01361	-0.007753	0.007302	-0.8	Yes	Sample	Sample	Buffer A	Kinetics	25	9.59	hlaa2wt	48774	tcr1a2	hlaa2wt
	10	4-3	binding	327.5	5	1075.1	0.1009	-0.06763	0.008274	-9.1	No	Sample	Sample	Buffer A	Kinetics	25	9.59	hlaa2wt	48774	tcr1a2	hlaa2wt
	10	4-3	stability	342.5	5	1075.4	0.07104	0.04738	0.009312	-8.7	No	Sample	Sample	Buffer A	Kinetics	25	9.59	hlaa2wt	48774	tcr1a2	hlaa2wt
	11	3	capture_baseline	19.6	5	42560.3	0.06256	0.04163	0.009239		Yes	Sample	Sample	Buffer A	Kinetics	25	19.175		48774	tcr1a2	hlaa2wt
	11	3	capture_level	144.6	5	42550.8	0.5585	-0.09894	0.5442	-9.5	No	Sample	Sample	Buffer A	Kinetics	25	19.175		48774	tcr1a2	hlaa2wt
	11	3	baseline	202.4	5	42550.6	0.008975	0.003878	0.006948	-9.7	Yes	Sample	Sample	Buffer A	Kinetics	25	19.175		48774	tcr1a2	hlaa2wt
	11	3	binding	327.4	5	42736.4	0.1263	0.08491	0.005686	185.8	No	Sample	Sample	Buffer A	Kinetics	25	19.175		48774	tcr1a2	hlaa2wt
	11	3	stability	342.4	5	42563.5	0.07759	-0.05132	0.01427	12.9	No	Sample	Sample	Buffer A	Kinetics	25	19.175		48774	tcr1a2	hlaa2wt
	11	4	capture_baseline	19.6	5	43636.5	0.1289	-0.07968	0.05132		Yes	Sample	Sample	Buffer A	Kinetics	25	19.175	hlaa2wt	48774	tcr1a2	hlaa2wt
	11	4	capture_level	144.6	5	43627.1	0.481	-0.2432	0.3204	-9.4	No	Sample	Sample	Buffer A	Kinetics	25	19.175	hlaa2wt	48774	tcr1a2	hlaa2wt
	11	4	baseline	202.4	5	43625.8	0.006962	0.00386	0.003982	-10.7	Yes	Sample	Sample	Buffer A	Kinetics	25	19.175	hlaa2wt	48774	tcr1a2	hlaa2wt
	11	4	binding	327.4	5	43799.3	0.01206	0.007653	0.004037	173.6	No	Sample	Sample	Buffer A	Kinetics	25	19.175	hlaa2wt	48774	tcr1a2	hlaa2wt
	11	4	stability	342.4	5	43628.1	0.02422	-0.01596	0.004914	2.3	No	Sample	Sample	Buffer A	Kinetics	25	19.175	hlaa2wt	48774	tcr1a2	hlaa2wt
	11	4-3	capture_baseline	19.6	5	1076.2	0.1893	-0.1213	0.05801		Yes	Sample	Sample	Buffer A	Kinetics	25	19.175	hlaa2wt	48774	tcr1a2	hlaa2wt
	11	4-3	capture_level	144.6	5	1076.3	0.4151	-0.2016	0.2901	0.1	No	Sample	Sample	Buffer A	Kinetics	25	19.175	hlaa2wt	48774	tcr1a2	hlaa2wt
	11	4-3	baseline	202.4	5	1075.2	0.008642	-0.0003396	0.008715	-1	Yes	Sample	Sample	Buffer A	Kinetics	25	19.175	hlaa2wt	48774	tcr1a2	hlaa2wt
	11	4-3	binding	327.4	5	1062.9	0.1159	-0.07784	0.005934	-12.3	No	Sample	Sample	Buffer A	Kinetics	25	19.175	hlaa2wt	48774	tcr1a2	hlaa2wt
	11	4-3	stability	342.4	5	1064.5	0.0555	0.03646	0.01207	-10.6	No	Sample	Sample	Buffer A	Kinetics	25	19.175	hlaa2wt	48774	tcr1a2	hlaa2wt
	12	3	capture_baseline	19.6	5	42565.6	0.04186	0.02769	0.007625		Yes	Sample	Sample	Buffer A	Kinetics	25	38.35		48774	tcr1a2	hlaa2wt
	12	3	capture_level	144.6	5	42556	0.5731	-0.03689	0.5762	-9.6	No	Sample	Sample	Buffer A	Kinetics	25	38.35		48774	tcr1a2	hlaa2wt
	12	3	baseline	202.4	5	42555.8	0.004869	0.0001909	0.00491	-9.8	Yes	Sample	Sample	Buffer A	Kinetics	25	38.35		48774	tcr1a2	hlaa2wt
	12	3	binding	327.4	5	42800.3	0.1636	0.1097	0.0129	244.5	No	Sample	Sample	Buffer A	Kinetics	25	38.35		48774	tcr1a2	hlaa2wt
	12	3	stability	342.4	5	42569.1	0.09636	-0.0638	0.0172	13.2	No	Sample	Sample	Buffer A	Kinetics	25	38.35		48774	tcr1a2	hlaa2wt
	12	4	capture_baseline	19.6	5	43632.9	0.1105	-0.069	0.04141		Yes	Sample	Sample	Buffer A	Kinetics	25	38.35	hlaa2wt	48774	tcr1a2	hlaa2wt
	12	4	capture_level	144.6	5	43623.3	0.4955	-0.2163	0.3808	-9.7	No	Sample	Sample	Buffer A	Kinetics	25	38.35	hlaa2wt	48774	tcr1a2	hlaa2wt
	12	4	baseline	202.4	5	43622	0.005778	-0.001888	0.005102	-10.9	Yes	Sample	Sample	Buffer A	Kinetics	25	38.35	hlaa2wt	48774	tcr1a2	hlaa2wt
	12	4	binding	327.4	5	43853.7	0.04539	0.03004	0.00816	231.7	No	Sample	Sample	Buffer A	Kinetics	25	38.35	hlaa2wt	48774	tcr1a2	hlaa2wt
	12	4	stability	342.4	5	43625.1	0.05959	-0.03999	0.004079	3.1	No	Sample	Sample	Buffer A	Kinetics	25	38.35	hlaa2wt	48774	tcr1a2	hlaa2wt
	12	4-3	capture_baseline	19.6	5	1067.3	0.1497	-0.0967	0.04203		Yes	Sample	Sample	Buffer A	Kinetics	25	38.35	hlaa2wt	48774	tcr1a2	hlaa2wt
	12	4-3	capture_level	144.6	5	1067.3	0.4069	-0.2208	0.243	-0.1	No	Sample	Sample	Buffer A	Kinetics	25	38.35	hlaa2wt	48774	tcr1a2	hlaa2wt
	12	4-3	baseline	202.4	5	1066.2	0.008459	-0.002119	0.00793	-1.1	Yes	Sample	Sample	Buffer A	Kinetics	25	38.35	hlaa2wt	48774	tcr1a2	hlaa2wt
	12	4-3	binding	327.4	5	1053.4	0.1169	-0.07848	0.006942	-12.8	No	Sample	Sample	Buffer A	Kinetics	25	38.35	hlaa2wt	48774	tcr1a2	hlaa2wt
	12	4-3	stability	342.4	5	1056	0.0413	0.02543	0.01679	-10.2	No	Sample	Sample	Buffer A	Kinetics	25	38.35	hlaa2wt	48774	tcr1a2	hlaa2wt
	13	3	capture_baseline	19.6	5	42570.2	0.04904	0.03275	0.005942		Yes	Sample	Sample	Buffer A	Kinetics	25	76.7		48774	tcr1a2	hlaa2wt
	13	3	capture_level	144.6	5	42561.2	0.4816	0.01956	0.4856	-9	No	Sample	Sample	Buffer A	Kinetics	25	76.7		48774	tcr1a2	hlaa2wt
	13	3	baseline	202.4	5	42561.1	0.007139	-0.00204	0.006528	-9.1	Yes	Sample	Sample	Buffer A	Kinetics	25	76.7		48774	tcr1a2	hlaa2wt
	13	3	binding	327.4	5	42974	0.2336	0.157	0.008146	412.9	No	Sample	Sample	Buffer A	Kinetics	25	76.7		48774	tcr1a2	hlaa2wt
	13	3	stability	342.4	5	42580	0.126	-0.08457	0.008219	18.8	No	Sample	Sample	Buffer A	Kinetics	25	76.7		48774	tcr1a2	hlaa2wt
	13	4	capture_baseline	19.6	5	43629.6	0.115	-0.07062	0.04749		Yes	Sample	Sample	Buffer A	Kinetics	25	76.7	hlaa2wt	48774	tcr1a2	hlaa2wt
	13	4	capture_level	144.6	5	43620.2	0.4583	-0.1964	0.3568	-9.5	No	Sample	Sample	Buffer A	Kinetics	25	76.7	hlaa2wt	48774	tcr1a2	hlaa2wt
	13	4	baseline	202.4	5	43618.9	0.01411	-0.008679	0.005765	-10.7	Yes	Sample	Sample	Buffer A	Kinetics	25	76.7	hlaa2wt	48774	tcr1a2	hlaa2wt
	13	4	binding	327.4	5	44013.1	0.04831	0.03231	0.005308	394.2	No	Sample	Sample	Buffer A	Kinetics	25	76.7	hlaa2wt	48774	tcr1a2	hlaa2wt
	13	4	stability	342.4	5	43625.1	0.06261	-0.04203	0.004036	6.1	No	Sample	Sample	Buffer A	Kinetics	25	76.7	hlaa2wt	48774	tcr1a2	hlaa2wt
	13	4-3	capture_baseline	19.6	5	1059.4	0.161	-0.1034	0.04844		Yes	Sample	Sample	Buffer A	Kinetics	25	76.7	hlaa2wt	48774	tcr1a2	hlaa2wt
	13	4-3	capture_level	144.6	5	1059.1	0.4459	-0.2643	0.2129	-0.4	No	Sample	Sample	Buffer A	Kinetics	25	76.7	hlaa2wt	48774	tcr1a2	hlaa2wt
	13	4-3	baseline	202.4	5	1057.8	0.01287	-0.007328	0.006917	-1.6	Yes	Sample	Sample	Buffer A	Kinetics	25	76.7	hlaa2wt	48774	tcr1a2	hlaa2wt
	13	4-3	binding	327.4	5	1039.1	0.1844	-0.124	0.007724	-18.7	No	Sample	Sample	Buffer A	Kinetics	25	76.7	hlaa2wt	48774	tcr1a2	hlaa2wt
	13	4-3	stability	342.4	5	1045.1	0.06484	0.04329	0.008021	-12.7	No	Sample	Sample	Buffer A	Kinetics	25	76.7	hlaa2wt	48774	tcr1a2	hlaa2wt
	14	3	capture_baseline	19.6	5	42577	0.03888	0.026	0.004205		Yes	Sample	Sample	Buffer A	Kinetics	25	153.4		48774	tcr1a2	hlaa2wt
	14	3	capture_level	144.6	5	42568.3	0.4692	-0.08439	0.4567	-8.7	No	Sample	Sample	Buffer A	Kinetics	25	153.4		48774	tcr1a2	hlaa2wt
	14	3	baseline	202.3	5	42568.1	0.02955	0.01965	0.004479	-8.9	Yes	Sample	Sample	Buffer A	Kinetics	25	153.4		48774	tcr1a2	hlaa2wt
	14	3	binding	327.3	5	43111.1	0.2396	0.161	0.01198	543	No	Sample	Sample	Buffer A	Kinetics	25	153.4		48774	tcr1a2	hlaa2wt
	14	3	stability	342.3	5	42589.3	0.2168	-0.1431	0.04226	21.2	No	Sample	Sample	Buffer A	Kinetics	25	153.4		48774	tcr1a2	hlaa2wt
	14	4	capture_baseline	19.6	5	43626.7	0.1518	-0.08752	0.07901		Yes	Sample	Sample	Buffer A	Kinetics	25	153.4	hlaa2wt	48774	tcr1a2	hlaa2wt
	14	4	capture_level	144.6	5	43617.8	0.5172	-0.2607	0.3459	-8.9	No	Sample	Sample	Buffer A	Kinetics	25	153.4	hlaa2wt	48774	tcr1a2	hlaa2wt
	14	4	baseline	202.3	5	43616.5	0.02711	0.01784	0.005676	-10.2	Yes	Sample	Sample	Buffer A	Kinetics	25	153.4	hlaa2wt	48774	tcr1a2	hlaa2wt
	14	4	binding	327.3	5	44139	0.1037	0.06853	0.01965	522.5	No	Sample	Sample	Buffer A	Kinetics	25	153.4	hlaa2wt	48774	tcr1a2	hlaa2wt
	14	4	stability	342.3	5	43625.5	0.148	-0.09927	0.01085	9	No	Sample	Sample	Buffer A	Kinetics	25	153.4	hlaa2wt	48774	tcr1a2	hlaa2wt
	14	4-3	capture_baseline	19.6	5	1049.7	0.1868	-0.1135	0.08083		Yes	Sample	Sample	Buffer A	Kinetics	25	153.4	hlaa2wt	48774	tcr1a2	hlaa2wt
	14	4-3	capture_level	144.6	5	1049.6	0.3607	-0.2128	0.1751	-0.1	No	Sample	Sample	Buffer A	Kinetics	25	153.4	hlaa2wt	48774	tcr1a2	hlaa2wt
	14	4-3	baseline	202.3	5	1048.4	0.005646	-0.001482	0.005251	-1.3	Yes	Sample	Sample	Buffer A	Kinetics	25	153.4	hlaa2wt	48774	tcr1a2	hlaa2wt
	14	4-3	binding	327.3	5	1028	0.1396	-0.09362	0.01165	-20.4	No	Sample	Sample	Buffer A	Kinetics	25	153.4	hlaa2wt	48774	tcr1a2	hlaa2wt
	14	4-3	stability	342.3	5	1036.2	0.0878	0.0475	0.05272	-12.2	No	Sample	Sample	Buffer A	Kinetics	25	153.4	hlaa2wt	48774	tcr1a2	hlaa2wt

## Sheet: tcr1a2
Evaluation:	Kinetics / Affinity
Name:	tcr1a2
Ligand:	hlaa2wt
Sample:	tcr1a2
Temperature:	25
Curve:	Fc=4-3
Model:	1:1 Binding
Description:
Report
Curve	ka (1/Ms)	kd (1/s)	KD (M)	Rmax (RU)	Conc (M)	tc	Flow (ul/min)	kt (RU/Ms)	RI (RU)	Chi² (RU²)	U-value
	7.55752e+06	0.448402	5.93319e-08	0.0210161		1.06394e+09				26.7775	95.0248
Cycle: 6 0.6 µM					6e-07		50	3.91959e+09	-1.32766
Cycle: 7 1.198 µM					1.198e-06		50	3.91959e+09	-2.89108
Cycle: 8 2.4 µM					2.4e-06		50	3.91959e+09	-4.03524
Cycle: 9 4.79 µM					4.79e-06		50	3.91959e+09	-5.29284
Cycle: 10 9.59 µM					9.59e-06		50	3.91959e+09	-6.41263
Cycle: 11 19.175 µM					1.9175e-05		50	3.91959e+09	-8.57147
Cycle: 12 38.35 µM					3.835e-05		50	3.91959e+09	-9.81685
Cycle: 13 76.7 µM					7.67e-05		50	3.91959e+09	-14.4485
Cycle: 14 153.4 µM					0.0001534		50	3.91959e+09	-17.7204
Parameters
Curve	ka (1/Ms)	SE(ka)	kd (1/s)	SE(kd)	Rmax (RU)	SE(Rmax)	Conc (M)	tc	SE(tc)	f (ul/min)	RI (RU)	SE(RI)
	7.55752e+06	5.52486e+06	0.448402	0.0409123	0.0210161	0.122458		1.06394e+09	3.57772e+09
Cycle: 6 0.6 µM							6e-07			50	-1.32766	0.186157
Cycle: 7 1.198 µM							1.198e-06			50	-2.89108	0.184112
Cycle: 8 2.4 µM							2.4e-06			50	-4.03524	0.189529
Cycle: 9 4.79 µM							4.79e-06			50	-5.29284	0.19199
Cycle: 10 9.59 µM							9.59e-06			50	-6.41263	0.191623
Cycle: 11 19.175 µM							1.9175e-05			50	-8.57147	0.191234
Cycle: 12 38.35 µM							3.835e-05			50	-9.81685	0.192824
Cycle: 13 76.7 µM							7.67e-05			50	-14.4485	0.193031
Cycle: 14 153.4 µM							0.0001534			50	-17.7204	0.193017
