# Supplementary material for: Structural basis for oligoclonal T cell recognition of a shared p53 cancer neoantigen
Source: Nat Commun. 2020 Jun 9;11:2908. doi: 10.1038/s41467-020-16755-y (PMC7283474; doi:10.1038/s41467-020-16755-y)
Supplement: Supplementary file 4 — Source Data [file 41467_2020_16755_MOESM4_ESM.zip › SPR origin data/1a2 to p53/P53rh hlaa to tcr1a2.xls]

## Sheet: File Properties
File Properties
(Not saved as an evaluation.)
Result
Name:	for figure P53rh hlaa to tcr1a2 002 50um down 20191003.blr
Path:	C:\Bia Users\Daichao Wu
Size: (bytes)	2 541 568 bytes
Run Information
Type:	Kinetics/Affinity
Template:	C:\Bia Users\Methods And Templates\Daichao Wu\p53rh hlaa to tcr1a2 20191003 002 50um down.bwKin
Cycles:	13
Start:	2019-10-03 15:23:30
End:	2019-10-03 19:34:24
Instrument
Instrument Type:	BiacoreT200
Instrument Id:	12244
IFC:	TYPE105
User Information
Run Performed By	wud
Created With Software
Name:	Biacore T200 Control Software
Version:	2.0.2
Chip Information
Chip Id:	191002-0957:12244
Chip Lot No:
Chip Name:	SA
First Dock Date:	2019-10-02 09:58:06
Last Modification Date:	2019-10-02 09:58:06
Last Use Date:	2019-10-02 09:59:32
Immobilization in Fc=1
Immobilization Date:
Immobilization Result:
Ligand:
Final Response [RU]:
Immobilization in Fc=2
Immobilization Date:
Immobilization Result:
Ligand:
Final Response [RU]:
Immobilization in Fc=3
Immobilization Date:
Immobilization Result:
Ligand:
Final Response [RU]:
Immobilization in Fc=4
Immobilization Date:
Immobilization Result:
Ligand:
Final Response [RU]:
Notebook

## Sheet: Baseline  Capture
Evaluation:	Plot
Name:	Baseline: Capture
X-axis:	Cycle
Y-axis:	capture_baseline (Absolute response)
Table
X-Value	Y-Value	Sample
1	45103.4	PBS-T
2	45188.5	PBS-T
3	45179.9	PBS-T
4	45170.2	tcr1a2
5	45161.2	tcr1a2
6	45153.3	tcr1a2
7	45145.9	tcr1a2
8	45138.4	tcr1a2
9	45131.9	tcr1a2
10	45125.3	tcr1a2
11	45119.3	tcr1a2
12	45113.1	tcr1a2
13	45107.4	tcr1a2

## Sheet: Baseline  Sample
Evaluation:	Plot
Name:	Baseline: Sample
X-axis:	Cycle
Y-axis:	baseline (Absolute response)
Table
X-Value	Y-Value	Sample
1	45191.2	PBS-T
2	45187.4	PBS-T
3	45176.2	PBS-T
4	45165.8	tcr1a2
5	45156.6	tcr1a2
6	45148.6	tcr1a2
7	45141.3	tcr1a2
8	45133.8	tcr1a2
9	45127.2	tcr1a2
10	45120.7	tcr1a2
11	45114.7	tcr1a2
12	45108.6	tcr1a2
13	45102.9	tcr1a2

## Sheet: Binding level
Evaluation:	Plot
Name:	Binding level
X-axis:	Cycle
Y-axis:	binding (Relative response)
Table
X-Value	Y-Value	Sample
1	-8.77578	PBS-T
2	-5.74773	PBS-T
3	-4.56674	PBS-T
4	-4.83909	tcr1a2
5	-4.43256	tcr1a2
6	2.22013	tcr1a2
7	13.115	tcr1a2
8	35.3737	tcr1a2
9	71.5636	tcr1a2
10	128.355	tcr1a2
11	211.425	tcr1a2
12	329.226	tcr1a2
13	581.856	tcr1a2

## Sheet: Binding stability
Evaluation:	Plot
Name:	Binding stability
X-axis:	Cycle
Y-axis:	stability (Relative response)
Table
X-Value	Y-Value	Sample
1	-10.5412	PBS-T
2	-7.18587	PBS-T
3	-6.0864	PBS-T
4	-6.43179	tcr1a2
5	-5.74168	tcr1a2
6	-6.49412	tcr1a2
7	-7.07959	tcr1a2
8	-7.73792	tcr1a2
9	-10.0238	tcr1a2
10	-13.3347	tcr1a2
11	-18.7961	tcr1a2
12	-23.8627	tcr1a2
13	-41.9242	tcr1a2

## Sheet: Binding to reference
Evaluation:	Plot
Name:	Binding to reference
X-axis:	Cycle
Y-axis:	stability (Relative response)
Table
X-Value	Y-Value	Sample
1	10.8256	PBS-T
2	4.57659	PBS-T
3	3.47327	PBS-T
4	4.36336	tcr1a2
5	3.76302	tcr1a2
6	3.94324	tcr1a2
7	4.72442	tcr1a2
8	6.79006	tcr1a2
9	9.88182	tcr1a2
10	15.2554	tcr1a2
11	23.7804	tcr1a2
12	33.9118	tcr1a2
13	65.7921	tcr1a2

## Sheet: Capture
Evaluation:	Plot
Name:	Capture
X-axis:	Cycle
Y-axis:	capture_level (Relative response)
Table
X-Value	Y-Value	Sample
1	89.3281	PBS-T
2	2.1201	PBS-T
3	-0.515702	PBS-T
4	-1.43015	tcr1a2
5	-1.54312	tcr1a2
6	-1.88664	tcr1a2
7	-1.7991	tcr1a2
8	-1.77275	tcr1a2
9	-1.92655	tcr1a2
10	-1.86849	tcr1a2
11	-1.87492	tcr1a2
12	-1.78309	tcr1a2
13	-1.82782	tcr1a2

## Sheet: Report Point Table
Evaluation:	Report Point Table
Name:	Report Point Table
	Cycle	Fc	Report Point	Time [s]	Window [s]	AbsResp [RU]	SD	Slope [RU/s]	LRSD	RelResp [RU]	Baseline	AssayStep	Assay Step Purpose	Buffer	Cycle Type	Temp	Sample_1_Conc [µM]	Sample_1_Ligand	Sample_1_MW [Da]	Sample_1_Sample	Capture_1_Solution
	1	1	capture_baseline	19.6	5	43321.6	0.05543	0.03547	0.01724		Yes	Startup	Startup	Buffer A	Kinetics	25				PBS-T	hlaa2rh
	1	1	capture_level	144.6	5	43319.7	2.898	-1.572	1.732	-1.9	No	Startup	Startup	Buffer A	Kinetics	25				PBS-T	hlaa2rh
	1	1	baseline	202.6	5	43324.3	0.1318	0.08854	0.005858	2.7	Yes	Startup	Startup	Buffer A	Kinetics	25				PBS-T	hlaa2rh
	1	1	binding	327.6	5	43339.9	0.08846	0.0592	0.009053	15.6	No	Startup	Startup	Buffer A	Kinetics	25				PBS-T	hlaa2rh
	1	1	stability	342.6	5	43335.1	0.09407	0.06312	0.006741	10.8	No	Startup	Startup	Buffer A	Kinetics	25				PBS-T	hlaa2rh
	1	2	capture_baseline	19.6	5	45103.4	0.8076	0.5409	0.07507		Yes	Startup	Startup	Buffer A	Kinetics	25		hlaa2rh		PBS-T	hlaa2rh
	1	2	capture_level	144.6	5	45192.7	1.322	-0.6356	0.9337	89.3	No	Startup	Startup	Buffer A	Kinetics	25		hlaa2rh		PBS-T	hlaa2rh
	1	2	baseline	202.6	5	45191.2	0.02225	0.01471	0.004128	87.9	Yes	Startup	Startup	Buffer A	Kinetics	25		hlaa2rh		PBS-T	hlaa2rh
	1	2	binding	327.6	5	45198.1	0.01792	-0.01165	0.004663	6.9	No	Startup	Startup	Buffer A	Kinetics	25		hlaa2rh		PBS-T	hlaa2rh
	1	2	stability	342.6	5	45191.5	0.02608	0.01732	0.004181	0.3	No	Startup	Startup	Buffer A	Kinetics	25		hlaa2rh		PBS-T	hlaa2rh
	1	2-1	capture_baseline	19.6	5	1781.8	0.7564	0.5055	0.08703		Yes	Startup	Startup	Buffer A	Kinetics	25		hlaa2rh		PBS-T	hlaa2rh
	1	2-1	capture_level	144.6	5	1872.9	2.052	0.9442	1.511	91.1	No	Startup	Startup	Buffer A	Kinetics	25		hlaa2rh		PBS-T	hlaa2rh
	1	2-1	baseline	202.6	5	1867	0.1094	-0.07348	0.006477	85.2	Yes	Startup	Startup	Buffer A	Kinetics	25		hlaa2rh		PBS-T	hlaa2rh
	1	2-1	binding	327.6	5	1858.2	0.104	-0.06977	0.008228	-8.8	No	Startup	Startup	Buffer A	Kinetics	25		hlaa2rh		PBS-T	hlaa2rh
	1	2-1	stability	342.6	5	1856.4	0.06759	-0.04513	0.008236	-10.5	No	Startup	Startup	Buffer A	Kinetics	25		hlaa2rh		PBS-T	hlaa2rh
	2	1	capture_baseline	19.5	5	43351.4	0.02283	-0.01435	0.008221		Yes	Startup	Startup	Buffer A	Kinetics	25				PBS-T	hlaa2rh
	2	1	capture_level	144.5	5	43339.5	0.5682	-0.0721	0.5637	-12	No	Startup	Startup	Buffer A	Kinetics	25				PBS-T	hlaa2rh
	2	1	baseline	202.5	5	43341.8	0.05366	0.03583	0.00658	-9.6	Yes	Startup	Startup	Buffer A	Kinetics	25				PBS-T	hlaa2rh
	2	1	binding	327.5	5	43351.6	0.03914	0.02582	0.007754	9.8	No	Startup	Startup	Buffer A	Kinetics	25				PBS-T	hlaa2rh
	2	1	stability	342.5	5	43346.4	0.04281	0.02857	0.005338	4.6	No	Startup	Startup	Buffer A	Kinetics	25				PBS-T	hlaa2rh
	2	2	capture_baseline	19.5	5	45188.5	0.5455	0.332	0.2345		Yes	Startup	Startup	Buffer A	Kinetics	25		hlaa2rh		PBS-T	hlaa2rh
	2	2	capture_level	144.5	5	45190.6	0.9618	-0.5099	0.5981	2.1	No	Startup	Startup	Buffer A	Kinetics	25		hlaa2rh		PBS-T	hlaa2rh
	2	2	baseline	202.5	5	45187.4	0.0192	-0.01257	0.00447	-1.1	Yes	Startup	Startup	Buffer A	Kinetics	25		hlaa2rh		PBS-T	hlaa2rh
	2	2	binding	327.5	5	45191.5	0.05278	-0.03535	0.005033	4.1	No	Startup	Startup	Buffer A	Kinetics	25		hlaa2rh		PBS-T	hlaa2rh
	2	2	stability	342.5	5	45184.8	0.008417	0.004596	0.004967	-2.6	No	Startup	Startup	Buffer A	Kinetics	25		hlaa2rh		PBS-T	hlaa2rh
	2	2-1	capture_baseline	19.5	5	1837.1	0.5651	0.3464	0.2351		Yes	Startup	Startup	Buffer A	Kinetics	25		hlaa2rh		PBS-T	hlaa2rh
	2	2-1	capture_level	144.5	5	1851.2	0.7465	-0.4473	0.3429	14.1	No	Startup	Startup	Buffer A	Kinetics	25		hlaa2rh		PBS-T	hlaa2rh
	2	2-1	baseline	202.5	5	1845.6	0.0713	-0.04768	0.007805	8.6	Yes	Startup	Startup	Buffer A	Kinetics	25		hlaa2rh		PBS-T	hlaa2rh
	2	2-1	binding	327.5	5	1839.9	0.08991	-0.06022	0.008382	-5.7	No	Startup	Startup	Buffer A	Kinetics	25		hlaa2rh		PBS-T	hlaa2rh
	2	2-1	stability	342.5	5	1838.4	0.03573	-0.02372	0.005856	-7.2	No	Startup	Startup	Buffer A	Kinetics	25		hlaa2rh		PBS-T	hlaa2rh
	3	1	capture_baseline	19.6	5	43353.5	0.04212	-0.02714	0.01224		Yes	Startup	Startup	Buffer A	Kinetics	25				PBS-T	hlaa2rh
	3	1	capture_level	144.6	5	43341.4	0.5268	-0.004688	0.5321	-12.1	No	Startup	Startup	Buffer A	Kinetics	25				PBS-T	hlaa2rh
	3	1	baseline	202.6	5	43343.3	0.02892	0.01874	0.007813	-10.2	Yes	Startup	Startup	Buffer A	Kinetics	25				PBS-T	hlaa2rh
	3	1	binding	327.6	5	43349.6	0.06767	0.04539	0.005042	6.3	No	Startup	Startup	Buffer A	Kinetics	25				PBS-T	hlaa2rh
	3	1	stability	342.6	5	43346.8	0.05673	0.03808	0.003809	3.5	No	Startup	Startup	Buffer A	Kinetics	25				PBS-T	hlaa2rh
	3	2	capture_baseline	19.6	5	45179.9	0.4884	0.2876	0.2385		Yes	Startup	Startup	Buffer A	Kinetics	25		hlaa2rh		PBS-T	hlaa2rh
	3	2	capture_level	144.6	5	45179.4	0.923	-0.4644	0.619	-0.5	No	Startup	Startup	Buffer A	Kinetics	25		hlaa2rh		PBS-T	hlaa2rh
	3	2	baseline	202.6	5	45176.2	0.01045	-0.006063	0.005352	-3.8	Yes	Startup	Startup	Buffer A	Kinetics	25		hlaa2rh		PBS-T	hlaa2rh
	3	2	binding	327.6	5	45177.9	0.01149	-0.007166	0.004355	1.7	No	Startup	Startup	Buffer A	Kinetics	25		hlaa2rh		PBS-T	hlaa2rh
	3	2	stability	342.6	5	45173.6	0.00199	0.0003288	0.001949	-2.6	No	Startup	Startup	Buffer A	Kinetics	25		hlaa2rh		PBS-T	hlaa2rh
	3	2-1	capture_baseline	19.6	5	1826.4	0.5266	0.3147	0.2441		Yes	Startup	Startup	Buffer A	Kinetics	25		hlaa2rh		PBS-T	hlaa2rh
	3	2-1	capture_level	144.6	5	1838	0.7736	-0.4701	0.3349	11.6	No	Startup	Startup	Buffer A	Kinetics	25		hlaa2rh		PBS-T	hlaa2rh
	3	2-1	baseline	202.6	5	1832.9	0.03755	-0.02454	0.009011	6.4	Yes	Startup	Startup	Buffer A	Kinetics	25		hlaa2rh		PBS-T	hlaa2rh
	3	2-1	binding	327.6	5	1828.3	0.0782	-0.05246	0.0058	-4.6	No	Startup	Startup	Buffer A	Kinetics	25		hlaa2rh		PBS-T	hlaa2rh
	3	2-1	stability	342.6	5	1826.8	0.05635	-0.03781	0.004009	-6.1	No	Startup	Startup	Buffer A	Kinetics	25		hlaa2rh		PBS-T	hlaa2rh
	4	1	capture_baseline	19.6	5	43353.6	0.02566	-0.01036	0.02073		Yes	Sample	Sample	Buffer A	Kinetics	25	0		44787	tcr1a2	hlaa2rh
	4	1	capture_level	144.6	5	43341.4	0.463	0.04276	0.4633	-12.2	No	Sample	Sample	Buffer A	Kinetics	25	0		44787	tcr1a2	hlaa2rh
	4	1	baseline	202.5	5	43343.4	0.02841	0.01887	0.004592	-10.2	Yes	Sample	Sample	Buffer A	Kinetics	25	0		44787	tcr1a2	hlaa2rh
	4	1	binding	327.5	5	43354.7	0.06051	0.04056	0.005148	11.3	No	Sample	Sample	Buffer A	Kinetics	25	0		44787	tcr1a2	hlaa2rh
	4	1	stability	342.5	5	43347.8	0.04537	0.03036	0.004623	4.4	No	Sample	Sample	Buffer A	Kinetics	25	0		44787	tcr1a2	hlaa2rh
	4	2	capture_baseline	19.6	5	45170.2	0.5096	0.3032	0.2402		Yes	Sample	Sample	Buffer A	Kinetics	25	0	hlaa2rh	44787	tcr1a2	hlaa2rh
	4	2	capture_level	144.6	5	45168.8	0.8794	-0.4473	0.5812	-1.4	No	Sample	Sample	Buffer A	Kinetics	25	0	hlaa2rh	44787	tcr1a2	hlaa2rh
	4	2	baseline	202.5	5	45165.8	0.02885	-0.01921	0.004209	-4.4	Yes	Sample	Sample	Buffer A	Kinetics	25	0	hlaa2rh	44787	tcr1a2	hlaa2rh
	4	2	binding	327.5	5	45172.3	0.01354	-0.007537	0.007688	6.5	No	Sample	Sample	Buffer A	Kinetics	25	0	hlaa2rh	44787	tcr1a2	hlaa2rh
	4	2	stability	342.5	5	45163.8	0.01549	-0.009467	0.006543	-2.1	No	Sample	Sample	Buffer A	Kinetics	25	0	hlaa2rh	44787	tcr1a2	hlaa2rh
	4	2-1	capture_baseline	19.6	5	1816.6	0.5308	0.3136	0.2564		Yes	Sample	Sample	Buffer A	Kinetics	25	0	hlaa2rh	44787	tcr1a2	hlaa2rh
	4	2-1	capture_level	144.6	5	1827.4	0.8034	-0.5097	0.2699	10.8	No	Sample	Sample	Buffer A	Kinetics	25	0	hlaa2rh	44787	tcr1a2	hlaa2rh
	4	2-1	baseline	202.5	5	1822.4	0.05642	-0.03765	0.007096	5.8	Yes	Sample	Sample	Buffer A	Kinetics	25	0	hlaa2rh	44787	tcr1a2	hlaa2rh
	4	2-1	binding	327.5	5	1817.6	0.07193	-0.04802	0.008854	-4.8	No	Sample	Sample	Buffer A	Kinetics	25	0	hlaa2rh	44787	tcr1a2	hlaa2rh
	4	2-1	stability	342.5	5	1816	0.0595	-0.03957	0.009053	-6.4	No	Sample	Sample	Buffer A	Kinetics	25	0	hlaa2rh	44787	tcr1a2	hlaa2rh
	5	1	capture_baseline	19.6	5	43354.1	0.02657	0.01692	0.008643		Yes	Sample	Sample	Buffer A	Kinetics	25	0		44787	tcr1a2	hlaa2rh
	5	1	capture_level	144.6	5	43342.1	0.4823	-0.005635	0.4871	-12	No	Sample	Sample	Buffer A	Kinetics	25	0		44787	tcr1a2	hlaa2rh
	5	1	baseline	202.7	5	43344	0.0291	0.01935	0.004438	-10.1	Yes	Sample	Sample	Buffer A	Kinetics	25	0		44787	tcr1a2	hlaa2rh
	5	1	binding	327.7	5	43356.8	0.0469	0.02997	0.01482	12.7	No	Sample	Sample	Buffer A	Kinetics	25	0		44787	tcr1a2	hlaa2rh
	5	1	stability	342.7	5	43347.8	0.03766	0.02511	0.005077	3.8	No	Sample	Sample	Buffer A	Kinetics	25	0		44787	tcr1a2	hlaa2rh
	5	2	capture_baseline	19.6	5	45161.2	0.5147	0.3029	0.2518		Yes	Sample	Sample	Buffer A	Kinetics	25	0	hlaa2rh	44787	tcr1a2	hlaa2rh
	5	2	capture_level	144.6	5	45159.6	0.8835	-0.4364	0.6057	-1.5	No	Sample	Sample	Buffer A	Kinetics	25	0	hlaa2rh	44787	tcr1a2	hlaa2rh
	5	2	baseline	202.7	5	45156.6	0.03002	-0.01975	0.006282	-4.5	Yes	Sample	Sample	Buffer A	Kinetics	25	0	hlaa2rh	44787	tcr1a2	hlaa2rh
	5	2	binding	327.7	5	45165	0.006504	-0.002733	0.005131	8.3	No	Sample	Sample	Buffer A	Kinetics	25	0	hlaa2rh	44787	tcr1a2	hlaa2rh
	5	2	stability	342.7	5	45154.7	0.01389	-0.008583	0.005543	-2	No	Sample	Sample	Buffer A	Kinetics	25	0	hlaa2rh	44787	tcr1a2	hlaa2rh
	5	2-1	capture_baseline	19.6	5	1807	0.4942	0.286	0.2545		Yes	Sample	Sample	Buffer A	Kinetics	25	0	hlaa2rh	44787	tcr1a2	hlaa2rh
	5	2-1	capture_level	144.6	5	1817.5	0.7456	-0.4476	0.3397	10.5	No	Sample	Sample	Buffer A	Kinetics	25	0	hlaa2rh	44787	tcr1a2	hlaa2rh
	5	2-1	baseline	202.7	5	1812.6	0.05853	-0.03905	0.007463	5.6	Yes	Sample	Sample	Buffer A	Kinetics	25	0	hlaa2rh	44787	tcr1a2	hlaa2rh
	5	2-1	binding	327.7	5	1808.2	0.05241	-0.03408	0.01355	-4.4	No	Sample	Sample	Buffer A	Kinetics	25	0	hlaa2rh	44787	tcr1a2	hlaa2rh
	5	2-1	stability	342.7	5	1806.9	0.0502	-0.03351	0.006216	-5.7	No	Sample	Sample	Buffer A	Kinetics	25	0	hlaa2rh	44787	tcr1a2	hlaa2rh
	6	1	capture_baseline	19.7	5	43354.8	0.02723	-0.01427	0.01724		Yes	Sample	Sample	Buffer A	Kinetics	25	0.19		44787	tcr1a2	hlaa2rh
	6	1	capture_level	144.7	5	43342.7	0.4223	0.08492	0.407	-12.1	No	Sample	Sample	Buffer A	Kinetics	25	0.19		44787	tcr1a2	hlaa2rh
	6	1	baseline	202.5	5	43344.6	0.03276	0.02153	0.007081	-10.3	Yes	Sample	Sample	Buffer A	Kinetics	25	0.19		44787	tcr1a2	hlaa2rh
	6	1	binding	327.5	5	43366.2	0.05421	0.03605	0.008198	21.6	No	Sample	Sample	Buffer A	Kinetics	25	0.19		44787	tcr1a2	hlaa2rh
	6	1	stability	342.5	5	43348.5	0.0201	0.01286	0.006278	3.9	No	Sample	Sample	Buffer A	Kinetics	25	0.19		44787	tcr1a2	hlaa2rh
	6	2	capture_baseline	19.7	5	45153.3	0.4733	0.2869	0.2074		Yes	Sample	Sample	Buffer A	Kinetics	25	0.19	hlaa2rh	44787	tcr1a2	hlaa2rh
	6	2	capture_level	144.7	5	45151.5	0.7787	-0.3866	0.5307	-1.9	No	Sample	Sample	Buffer A	Kinetics	25	0.19	hlaa2rh	44787	tcr1a2	hlaa2rh
	6	2	baseline	202.5	5	45148.6	0.01575	-0.009919	0.005582	-4.7	Yes	Sample	Sample	Buffer A	Kinetics	25	0.19	hlaa2rh	44787	tcr1a2	hlaa2rh
	6	2	binding	327.5	5	45172.4	0.02045	-0.01347	0.004186	23.8	No	Sample	Sample	Buffer A	Kinetics	25	0.19	hlaa2rh	44787	tcr1a2	hlaa2rh
	6	2	stability	342.5	5	45146.1	0.07645	-0.05066	0.01323	-2.5	No	Sample	Sample	Buffer A	Kinetics	25	0.19	hlaa2rh	44787	tcr1a2	hlaa2rh
	6	2-1	capture_baseline	19.7	5	1798.5	0.499	0.3011	0.2227		Yes	Sample	Sample	Buffer A	Kinetics	25	0.19	hlaa2rh	44787	tcr1a2	hlaa2rh
	6	2-1	capture_level	144.7	5	1808.8	0.7805	-0.488	0.2909	10.3	No	Sample	Sample	Buffer A	Kinetics	25	0.19	hlaa2rh	44787	tcr1a2	hlaa2rh
	6	2-1	baseline	202.5	5	1804	0.04852	-0.0322	0.00798	5.5	Yes	Sample	Sample	Buffer A	Kinetics	25	0.19	hlaa2rh	44787	tcr1a2	hlaa2rh
	6	2-1	binding	327.5	5	1806.3	0.07478	-0.04984	0.01022	2.2	No	Sample	Sample	Buffer A	Kinetics	25	0.19	hlaa2rh	44787	tcr1a2	hlaa2rh
	6	2-1	stability	342.5	5	1797.5	0.09584	-0.0637	0.01496	-6.5	No	Sample	Sample	Buffer A	Kinetics	25	0.19	hlaa2rh	44787	tcr1a2	hlaa2rh
	7	1	capture_baseline	19.8	5	43356.1	0.02242	0.01314	0.01112		Yes	Sample	Sample	Buffer A	Kinetics	25	0.39		44787	tcr1a2	hlaa2rh
	7	1	capture_level	144.8	5	43344.2	0.4566	0.09055	0.4407	-12	No	Sample	Sample	Buffer A	Kinetics	25	0.39		44787	tcr1a2	hlaa2rh
	7	1	baseline	202.8	5	43346.1	0.02596	0.01669	0.007705	-10	Yes	Sample	Sample	Buffer A	Kinetics	25	0.39		44787	tcr1a2	hlaa2rh
	7	1	binding	327.8	5	43377.4	0.03528	0.02349	0.005108	31.3	No	Sample	Sample	Buffer A	Kinetics	25	0.39		44787	tcr1a2	hlaa2rh
	7	1	stability	342.8	5	43350.9	0.01969	-0.01214	0.00796	4.7	No	Sample	Sample	Buffer A	Kinetics	25	0.39		44787	tcr1a2	hlaa2rh
	7	2	capture_baseline	19.8	5	45145.9	0.496	0.2973	0.2273		Yes	Sample	Sample	Buffer A	Kinetics	25	0.39	hlaa2rh	44787	tcr1a2	hlaa2rh
	7	2	capture_level	144.8	5	45144.1	0.837	-0.3983	0.5976	-1.8	No	Sample	Sample	Buffer A	Kinetics	25	0.39	hlaa2rh	44787	tcr1a2	hlaa2rh
	7	2	baseline	202.8	5	45141.3	0.02797	-0.01849	0.005184	-4.6	Yes	Sample	Sample	Buffer A	Kinetics	25	0.39	hlaa2rh	44787	tcr1a2	hlaa2rh
	7	2	binding	327.8	5	45185.7	0.01426	-0.008399	0.006961	44.4	No	Sample	Sample	Buffer A	Kinetics	25	0.39	hlaa2rh	44787	tcr1a2	hlaa2rh
	7	2	stability	342.8	5	45138.9	0.1916	-0.1265	0.03734	-2.4	No	Sample	Sample	Buffer A	Kinetics	25	0.39	hlaa2rh	44787	tcr1a2	hlaa2rh
	7	2-1	capture_baseline	19.8	5	1789.8	0.4822	0.2842	0.2349		Yes	Sample	Sample	Buffer A	Kinetics	25	0.39	hlaa2rh	44787	tcr1a2	hlaa2rh
	7	2-1	capture_level	144.8	5	1800	0.8121	-0.5065	0.307	10.2	No	Sample	Sample	Buffer A	Kinetics	25	0.39	hlaa2rh	44787	tcr1a2	hlaa2rh
	7	2-1	baseline	202.8	5	1795.2	0.05277	-0.03489	0.009781	5.4	Yes	Sample	Sample	Buffer A	Kinetics	25	0.39	hlaa2rh	44787	tcr1a2	hlaa2rh
	7	2-1	binding	327.8	5	1808.3	0.04786	-0.03152	0.009795	13.1	No	Sample	Sample	Buffer A	Kinetics	25	0.39	hlaa2rh	44787	tcr1a2	hlaa2rh
	7	2-1	stability	342.8	5	1788.1	0.1724	-0.1139	0.03303	-7.1	No	Sample	Sample	Buffer A	Kinetics	25	0.39	hlaa2rh	44787	tcr1a2	hlaa2rh
	8	1	capture_baseline	19.5	5	43358	0.02001	0.01203	0.009067		Yes	Sample	Sample	Buffer A	Kinetics	25	0.78		44787	tcr1a2	hlaa2rh
	8	1	capture_level	144.5	5	43346.4	0.423	0.02519	0.4256	-11.5	No	Sample	Sample	Buffer A	Kinetics	25	0.78		44787	tcr1a2	hlaa2rh
	8	1	baseline	202.5	5	43348.4	0.07199	0.04794	0.01023	-9.6	Yes	Sample	Sample	Buffer A	Kinetics	25	0.78		44787	tcr1a2	hlaa2rh
	8	1	binding	327.5	5	43399.9	0.05011	0.03324	0.008378	51.5	No	Sample	Sample	Buffer A	Kinetics	25	0.78		44787	tcr1a2	hlaa2rh
	8	1	stability	342.5	5	43355.1	0.01607	-0.00911	0.008741	6.8	No	Sample	Sample	Buffer A	Kinetics	25	0.78		44787	tcr1a2	hlaa2rh
	8	2	capture_baseline	19.5	5	45138.4	0.5124	0.2998	0.2555		Yes	Sample	Sample	Buffer A	Kinetics	25	0.78	hlaa2rh	44787	tcr1a2	hlaa2rh
	8	2	capture_level	144.5	5	45136.7	0.8452	-0.4257	0.5659	-1.8	No	Sample	Sample	Buffer A	Kinetics	25	0.78	hlaa2rh	44787	tcr1a2	hlaa2rh
	8	2	baseline	202.5	5	45133.8	0.02021	-0.0123	0.008699	-4.7	Yes	Sample	Sample	Buffer A	Kinetics	25	0.78	hlaa2rh	44787	tcr1a2	hlaa2rh
	8	2	binding	327.5	5	45220.7	0.02175	-0.01431	0.004547	86.9	No	Sample	Sample	Buffer A	Kinetics	25	0.78	hlaa2rh	44787	tcr1a2	hlaa2rh
	8	2	stability	342.5	5	45132.8	0.4189	-0.2706	0.118	-0.9	No	Sample	Sample	Buffer A	Kinetics	25	0.78	hlaa2rh	44787	tcr1a2	hlaa2rh
	8	2-1	capture_baseline	19.5	5	1780.5	0.4992	0.2878	0.2598		Yes	Sample	Sample	Buffer A	Kinetics	25	0.78	hlaa2rh	44787	tcr1a2	hlaa2rh
	8	2-1	capture_level	144.5	5	1790.3	0.7535	-0.4722	0.2767	9.8	No	Sample	Sample	Buffer A	Kinetics	25	0.78	hlaa2rh	44787	tcr1a2	hlaa2rh
	8	2-1	baseline	202.5	5	1785.4	0.0905	-0.06047	0.01045	4.9	Yes	Sample	Sample	Buffer A	Kinetics	25	0.78	hlaa2rh	44787	tcr1a2	hlaa2rh
	8	2-1	binding	327.5	5	1820.8	0.07072	-0.04728	0.007944	35.4	No	Sample	Sample	Buffer A	Kinetics	25	0.78	hlaa2rh	44787	tcr1a2	hlaa2rh
	8	2-1	stability	342.5	5	1777.7	0.4024	-0.2603	0.1112	-7.7	No	Sample	Sample	Buffer A	Kinetics	25	0.78	hlaa2rh	44787	tcr1a2	hlaa2rh
	9	1	capture_baseline	19.5	5	43362.2	0.03275	0.02113	0.009395		Yes	Sample	Sample	Buffer A	Kinetics	25	1.56		44787	tcr1a2	hlaa2rh
	9	1	capture_level	144.5	5	43350.6	0.4356	0.03531	0.4368	-11.6	No	Sample	Sample	Buffer A	Kinetics	25	1.56		44787	tcr1a2	hlaa2rh
	9	1	baseline	202.7	5	43352.4	0.04012	0.02609	0.0104	-9.8	Yes	Sample	Sample	Buffer A	Kinetics	25	1.56		44787	tcr1a2	hlaa2rh
	9	1	binding	327.7	5	43445.6	0.0988	0.06638	0.004847	93.1	No	Sample	Sample	Buffer A	Kinetics	25	1.56		44787	tcr1a2	hlaa2rh
	9	1	stability	342.7	5	43362.3	0.05957	-0.03857	0.0163	9.9	No	Sample	Sample	Buffer A	Kinetics	25	1.56		44787	tcr1a2	hlaa2rh
	9	2	capture_baseline	19.5	5	45131.9	0.4858	0.2791	0.2553		Yes	Sample	Sample	Buffer A	Kinetics	25	1.56	hlaa2rh	44787	tcr1a2	hlaa2rh
	9	2	capture_level	144.5	5	45129.9	0.7844	-0.3576	0.5827	-1.9	No	Sample	Sample	Buffer A	Kinetics	25	1.56	hlaa2rh	44787	tcr1a2	hlaa2rh
	9	2	baseline	202.7	5	45127.2	0.01593	-0.00911	0.008466	-4.7	Yes	Sample	Sample	Buffer A	Kinetics	25	1.56	hlaa2rh	44787	tcr1a2	hlaa2rh
	9	2	binding	327.7	5	45291.9	0.008714	-0.003076	0.007494	164.7	No	Sample	Sample	Buffer A	Kinetics	25	1.56	hlaa2rh	44787	tcr1a2	hlaa2rh
	9	2	stability	342.7	5	45127.1	0.8137	-0.5316	0.1956	-0.1	No	Sample	Sample	Buffer A	Kinetics	25	1.56	hlaa2rh	44787	tcr1a2	hlaa2rh
	9	2-1	capture_baseline	19.5	5	1769.6	0.4633	0.258	0.2625		Yes	Sample	Sample	Buffer A	Kinetics	25	1.56	hlaa2rh	44787	tcr1a2	hlaa2rh
	9	2-1	capture_level	144.5	5	1779.4	0.6719	-0.4035	0.3059	9.7	No	Sample	Sample	Buffer A	Kinetics	25	1.56	hlaa2rh	44787	tcr1a2	hlaa2rh
	9	2-1	baseline	202.7	5	1774.8	0.05123	-0.03407	0.007799	5.2	Yes	Sample	Sample	Buffer A	Kinetics	25	1.56	hlaa2rh	44787	tcr1a2	hlaa2rh
	9	2-1	binding	327.7	5	1846.3	0.1037	-0.06943	0.009623	71.6	No	Sample	Sample	Buffer A	Kinetics	25	1.56	hlaa2rh	44787	tcr1a2	hlaa2rh
	9	2-1	stability	342.7	5	1764.7	0.7514	-0.4912	0.1787	-10	No	Sample	Sample	Buffer A	Kinetics	25	1.56	hlaa2rh	44787	tcr1a2	hlaa2rh
	10	1	capture_baseline	19.6	5	43368.9	0.01104	-0.006466	0.005493		Yes	Sample	Sample	Buffer A	Kinetics	25	3.125		44787	tcr1a2	hlaa2rh
	10	1	capture_level	144.6	5	43357.3	0.4488	0.08242	0.4361	-11.6	No	Sample	Sample	Buffer A	Kinetics	25	3.125		44787	tcr1a2	hlaa2rh
	10	1	baseline	202.7	5	43359.3	0.02397	0.01507	0.008601	-9.6	Yes	Sample	Sample	Buffer A	Kinetics	25	3.125		44787	tcr1a2	hlaa2rh
	10	1	binding	327.7	5	43524.5	0.1936	0.1295	0.0207	165.2	No	Sample	Sample	Buffer A	Kinetics	25	3.125		44787	tcr1a2	hlaa2rh
	10	1	stability	342.7	5	43374.6	0.1812	-0.1182	0.04488	15.3	No	Sample	Sample	Buffer A	Kinetics	25	3.125		44787	tcr1a2	hlaa2rh
	10	2	capture_baseline	19.6	5	45125.3	0.516	0.2999	0.2625		Yes	Sample	Sample	Buffer A	Kinetics	25	3.125	hlaa2rh	44787	tcr1a2	hlaa2rh
	10	2	capture_level	144.6	5	45123.4	0.8133	-0.3923	0.5727	-1.9	No	Sample	Sample	Buffer A	Kinetics	25	3.125	hlaa2rh	44787	tcr1a2	hlaa2rh
	10	2	baseline	202.7	5	45120.7	0.02263	-0.01488	0.00484	-4.6	Yes	Sample	Sample	Buffer A	Kinetics	25	3.125	hlaa2rh	44787	tcr1a2	hlaa2rh
	10	2	binding	327.7	5	45414.3	0.006106	-0.0001661	0.006163	293.6	No	Sample	Sample	Buffer A	Kinetics	25	3.125	hlaa2rh	44787	tcr1a2	hlaa2rh
	10	2	stability	342.7	5	45122.7	1.493	-0.9724	0.3783	1.9	No	Sample	Sample	Buffer A	Kinetics	25	3.125	hlaa2rh	44787	tcr1a2	hlaa2rh
	10	2-1	capture_baseline	19.6	5	1756.4	0.5253	0.3063	0.2644		Yes	Sample	Sample	Buffer A	Kinetics	25	3.125	hlaa2rh	44787	tcr1a2	hlaa2rh
	10	2-1	capture_level	144.6	5	1766.2	0.7933	-0.4997	0.2813	9.8	No	Sample	Sample	Buffer A	Kinetics	25	3.125	hlaa2rh	44787	tcr1a2	hlaa2rh
	10	2-1	baseline	202.7	5	1761.4	0.04431	-0.02931	0.008123	5	Yes	Sample	Sample	Buffer A	Kinetics	25	3.125	hlaa2rh	44787	tcr1a2	hlaa2rh
	10	2-1	binding	327.7	5	1889.8	0.1914	-0.1284	0.01552	128.4	No	Sample	Sample	Buffer A	Kinetics	25	3.125	hlaa2rh	44787	tcr1a2	hlaa2rh
	10	2-1	stability	342.7	5	1748.1	1.305	-0.8496	0.3318	-13.3	No	Sample	Sample	Buffer A	Kinetics	25	3.125	hlaa2rh	44787	tcr1a2	hlaa2rh
	11	1	capture_baseline	19.5	5	43379.9	0.01137	0.003107	0.0105		Yes	Sample	Sample	Buffer A	Kinetics	25	6.25		44787	tcr1a2	hlaa2rh
	11	1	capture_level	144.5	5	43368.4	0.4331	0.0543	0.4298	-11.4	No	Sample	Sample	Buffer A	Kinetics	25	6.25		44787	tcr1a2	hlaa2rh
	11	1	baseline	202.4	5	43370.3	0.03884	0.02582	0.005976	-9.5	Yes	Sample	Sample	Buffer A	Kinetics	25	6.25		44787	tcr1a2	hlaa2rh
	11	1	binding	327.4	5	43673.4	0.2125	0.1425	0.01703	303	No	Sample	Sample	Buffer A	Kinetics	25	6.25		44787	tcr1a2	hlaa2rh
	11	1	stability	342.4	5	43394.1	0.2935	-0.1953	0.04352	23.8	No	Sample	Sample	Buffer A	Kinetics	25	6.25		44787	tcr1a2	hlaa2rh
	11	2	capture_baseline	19.5	5	45119.3	0.5065	0.2995	0.244		Yes	Sample	Sample	Buffer A	Kinetics	25	6.25	hlaa2rh	44787	tcr1a2	hlaa2rh
	11	2	capture_level	144.5	5	45117.4	0.7892	-0.397	0.5293	-1.9	No	Sample	Sample	Buffer A	Kinetics	25	6.25	hlaa2rh	44787	tcr1a2	hlaa2rh
	11	2	baseline	202.4	5	45114.7	0.01864	-0.01205	0.005184	-4.6	Yes	Sample	Sample	Buffer A	Kinetics	25	6.25	hlaa2rh	44787	tcr1a2	hlaa2rh
	11	2	binding	327.4	5	45629.1	0.01048	-0.006328	0.004667	514.5	No	Sample	Sample	Buffer A	Kinetics	25	6.25	hlaa2rh	44787	tcr1a2	hlaa2rh
	11	2	stability	342.4	5	45119.7	2.473	-1.615	0.6026	5	No	Sample	Sample	Buffer A	Kinetics	25	6.25	hlaa2rh	44787	tcr1a2	hlaa2rh
	11	2-1	capture_baseline	19.5	5	1739.4	0.5017	0.2964	0.2425		Yes	Sample	Sample	Buffer A	Kinetics	25	6.25	hlaa2rh	44787	tcr1a2	hlaa2rh
	11	2-1	capture_level	144.5	5	1749	0.7624	-0.477	0.2828	9.6	No	Sample	Sample	Buffer A	Kinetics	25	6.25	hlaa2rh	44787	tcr1a2	hlaa2rh
	11	2-1	baseline	202.4	5	1744.3	0.05694	-0.03807	0.006319	4.9	Yes	Sample	Sample	Buffer A	Kinetics	25	6.25	hlaa2rh	44787	tcr1a2	hlaa2rh
	11	2-1	binding	327.4	5	1955.8	0.2242	-0.1504	0.01695	211.4	No	Sample	Sample	Buffer A	Kinetics	25	6.25	hlaa2rh	44787	tcr1a2	hlaa2rh
	11	2-1	stability	342.4	5	1725.5	2.174	-1.414	0.559	-18.8	No	Sample	Sample	Buffer A	Kinetics	25	6.25	hlaa2rh	44787	tcr1a2	hlaa2rh
	12	1	capture_baseline	19.5	5	43397.3	0.01623	0.008848	0.009597		Yes	Sample	Sample	Buffer A	Kinetics	25	12.5		44787	tcr1a2	hlaa2rh
	12	1	capture_level	144.5	5	43386	0.4928	0.06739	0.4874	-11.3	No	Sample	Sample	Buffer A	Kinetics	25	12.5		44787	tcr1a2	hlaa2rh
	12	1	baseline	202.7	5	43387.8	0.02517	0.01652	0.005556	-9.5	Yes	Sample	Sample	Buffer A	Kinetics	25	12.5		44787	tcr1a2	hlaa2rh
	12	1	binding	327.7	5	43961.7	0.2889	0.1942	0.01068	573.9	No	Sample	Sample	Buffer A	Kinetics	25	12.5		44787	tcr1a2	hlaa2rh
	12	1	stability	342.7	5	43421.7	0.454	-0.2956	0.1151	33.9	No	Sample	Sample	Buffer A	Kinetics	25	12.5		44787	tcr1a2	hlaa2rh
	12	2	capture_baseline	19.5	5	45113.1	0.5059	0.3004	0.2401		Yes	Sample	Sample	Buffer A	Kinetics	25	12.5	hlaa2rh	44787	tcr1a2	hlaa2rh
	12	2	capture_level	144.5	5	45111.4	0.784	-0.3369	0.6093	-1.8	No	Sample	Sample	Buffer A	Kinetics	25	12.5	hlaa2rh	44787	tcr1a2	hlaa2rh
	12	2	baseline	202.7	5	45108.6	0.008989	-0.003546	0.007355	-4.5	Yes	Sample	Sample	Buffer A	Kinetics	25	12.5	hlaa2rh	44787	tcr1a2	hlaa2rh
	12	2	binding	327.7	5	46011.7	0.01443	0.008092	0.008056	903.1	No	Sample	Sample	Buffer A	Kinetics	25	12.5	hlaa2rh	44787	tcr1a2	hlaa2rh
	12	2	stability	342.7	5	45118.7	3.954	-2.579	0.9779	10.1	No	Sample	Sample	Buffer A	Kinetics	25	12.5	hlaa2rh	44787	tcr1a2	hlaa2rh
	12	2-1	capture_baseline	19.5	5	1715.9	0.4968	0.2915	0.2454		Yes	Sample	Sample	Buffer A	Kinetics	25	12.5	hlaa2rh	44787	tcr1a2	hlaa2rh
	12	2-1	capture_level	144.5	5	1725.4	0.6882	-0.4182	0.2982	9.5	No	Sample	Sample	Buffer A	Kinetics	25	12.5	hlaa2rh	44787	tcr1a2	hlaa2rh
	12	2-1	baseline	202.7	5	1720.8	0.03073	-0.0198	0.008881	4.9	Yes	Sample	Sample	Buffer A	Kinetics	25	12.5	hlaa2rh	44787	tcr1a2	hlaa2rh
	12	2-1	binding	327.7	5	2050	0.2753	-0.1851	0.01165	329.2	No	Sample	Sample	Buffer A	Kinetics	25	12.5	hlaa2rh	44787	tcr1a2	hlaa2rh
	12	2-1	stability	342.7	5	1696.9	3.486	-2.273	0.8628	-23.9	No	Sample	Sample	Buffer A	Kinetics	25	12.5	hlaa2rh	44787	tcr1a2	hlaa2rh
	13	1	capture_baseline	19.5	5	43421.8	0.008091	0.002107	0.007536		Yes	Sample	Sample	Buffer A	Kinetics	25	50		44787	tcr1a2	hlaa2rh
	13	1	capture_level	144.5	5	43410.7	0.4323	0.05913	0.4276	-11.1	No	Sample	Sample	Buffer A	Kinetics	25	50		44787	tcr1a2	hlaa2rh
	13	1	baseline	202.5	5	43412.4	0.02555	0.01686	0.005017	-9.4	Yes	Sample	Sample	Buffer A	Kinetics	25	50		44787	tcr1a2	hlaa2rh
	13	1	binding	327.5	5	45070.4	0.4972	0.3339	0.02797	1658	No	Sample	Sample	Buffer A	Kinetics	25	50		44787	tcr1a2	hlaa2rh
	13	1	stability	342.5	5	43478.2	0.9909	-0.6541	0.1927	65.8	No	Sample	Sample	Buffer A	Kinetics	25	50		44787	tcr1a2	hlaa2rh
	13	2	capture_baseline	19.5	5	45107.4	0.4852	0.2935	0.2144		Yes	Sample	Sample	Buffer A	Kinetics	25	50	hlaa2rh	44787	tcr1a2	hlaa2rh
	13	2	capture_level	144.5	5	45105.5	0.7887	-0.381	0.5543	-1.8	No	Sample	Sample	Buffer A	Kinetics	25	50	hlaa2rh	44787	tcr1a2	hlaa2rh
	13	2	baseline	202.5	5	45102.9	0.01017	-0.004511	0.007725	-4.5	Yes	Sample	Sample	Buffer A	Kinetics	25	50	hlaa2rh	44787	tcr1a2	hlaa2rh
	13	2	binding	327.5	5	47342.7	0.1051	0.07036	0.01083	2239.8	No	Sample	Sample	Buffer A	Kinetics	25	50	hlaa2rh	44787	tcr1a2	hlaa2rh
	13	2	stability	342.5	5	45126.8	7.758	-5.075	1.827	23.9	No	Sample	Sample	Buffer A	Kinetics	25	50	hlaa2rh	44787	tcr1a2	hlaa2rh
	13	2-1	capture_baseline	19.5	5	1685.6	0.4838	0.2914	0.2176		Yes	Sample	Sample	Buffer A	Kinetics	25	50	hlaa2rh	44787	tcr1a2	hlaa2rh
	13	2-1	capture_level	144.5	5	1694.9	0.7387	-0.4577	0.2904	9.3	No	Sample	Sample	Buffer A	Kinetics	25	50	hlaa2rh	44787	tcr1a2	hlaa2rh
	13	2-1	baseline	202.5	5	1690.4	0.03289	-0.02109	0.01006	4.8	Yes	Sample	Sample	Buffer A	Kinetics	25	50	hlaa2rh	44787	tcr1a2	hlaa2rh
	13	2-1	binding	327.5	5	2272.3	0.3903	-0.2621	0.02349	581.9	No	Sample	Sample	Buffer A	Kinetics	25	50	hlaa2rh	44787	tcr1a2	hlaa2rh
	13	2-1	stability	342.5	5	1648.5	6.738	-4.401	1.625	-41.9	No	Sample	Sample	Buffer A	Kinetics	25	50	hlaa2rh	44787	tcr1a2	hlaa2rh

## Sheet: tcr1a2
Evaluation:	Kinetics / Affinity
Name:	tcr1a2
Ligand:	hlaa2rh
Sample:	tcr1a2
Temperature:	25
Curve:	Fc=2-1
Model:	1:1 Binding
Description:
Report
Curve	ka (1/Ms)	kd (1/s)	KD (M)	Rmax (RU)	Conc (M)	tc	Flow (ul/min)	kt (RU/Ms)	RI (RU)	Chi² (RU²)	U-value
	453854	0.00959411	2.11392e-08	0.185536		8.67291e+07				412.051	95.0248
Cycle: 6 0.19 µM					1.9e-07		50	3.19513e+08	3.2009
Cycle: 7 0.39 µM					3.9e-07		50	3.19513e+08	17.4719
Cycle: 8 0.78 µM					7.8e-07		50	3.19513e+08	41.2084
Cycle: 9 1.56 µM					1.56e-06		50	3.19513e+08	78.0013
Cycle: 10 3.125 µM					3.125e-06		50	3.19513e+08	136.012
Cycle: 11 6.25 µM					6.25e-06		50	3.19513e+08	221.672
Cycle: 12 12.5 µM					1.25e-05		50	3.19513e+08	342.015
Cycle: 13 50 µM					5e-05		50	3.19513e+08	600.755
Parameters
Curve	ka (1/Ms)	SE(ka)	kd (1/s)	SE(kd)	Rmax (RU)	SE(Rmax)	Conc (M)	tc	SE(tc)	f (ul/min)	RI (RU)	SE(RI)
	453854	24377.5	0.00959411	0.000265243	0.185536	0.101653		8.67291e+07	4.61016e+06
Cycle: 6 0.19 µM							1.9e-07			50	3.2009	0.15785
Cycle: 7 0.39 µM							3.9e-07			50	17.4719	0.493763
Cycle: 8 0.78 µM							7.8e-07			50	41.2084	0.57676
Cycle: 9 1.56 µM							1.56e-06			50	78.0013	0.589428
Cycle: 10 3.125 µM							3.125e-06			50	136.012	0.5928
Cycle: 11 6.25 µM							6.25e-06			50	221.672	0.5937
Cycle: 12 12.5 µM							1.25e-05			50	342.015	0.594137
Cycle: 13 50 µM							5e-05			50	600.755	0.594372

## Sheet: tcr1a2 2
Evaluation:	Kinetics / Affinity
Name:	tcr1a2 2
Ligand:	hlaa2rh
Sample:	tcr1a2
Temperature:	25
Curve:	Fc=2-1
Model:	1:1 Binding
Description:
Report
Curve	ka (1/Ms)	kd (1/s)	KD (M)	Rmax (RU)	Conc (M)	tc	Flow (ul/min)	kt (RU/Ms)	RI (RU)	Chi² (RU²)	U-value
	453854	0.00959411	2.11392e-08	0.185536		8.67291e+07				412.051	95.0248
Cycle: 6 0.19 µM					1.9e-07		50	3.19513e+08	3.2009
Cycle: 7 0.39 µM					3.9e-07		50	3.19513e+08	17.4719
Cycle: 8 0.78 µM					7.8e-07		50	3.19513e+08	41.2084
Cycle: 9 1.56 µM					1.56e-06		50	3.19513e+08	78.0013
Cycle: 10 3.125 µM					3.125e-06		50	3.19513e+08	136.012
Cycle: 11 6.25 µM					6.25e-06		50	3.19513e+08	221.672
Cycle: 12 12.5 µM					1.25e-05		50	3.19513e+08	342.015
Cycle: 13 50 µM					5e-05		50	3.19513e+08	600.755
Parameters
Curve	ka (1/Ms)	SE(ka)	kd (1/s)	SE(kd)	Rmax (RU)	SE(Rmax)	Conc (M)	tc	SE(tc)	f (ul/min)	RI (RU)	SE(RI)
	453854	24377.5	0.00959411	0.000265243	0.185536	0.101653		8.67291e+07	4.61016e+06
Cycle: 6 0.19 µM							1.9e-07			50	3.2009	0.15785
Cycle: 7 0.39 µM							3.9e-07			50	17.4719	0.493763
Cycle: 8 0.78 µM							7.8e-07			50	41.2084	0.57676
Cycle: 9 1.56 µM							1.56e-06			50	78.0013	0.589428
Cycle: 10 3.125 µM							3.125e-06			50	136.012	0.5928
Cycle: 11 6.25 µM							6.25e-06			50	221.672	0.5937
Cycle: 12 12.5 µM							1.25e-05			50	342.015	0.594137
Cycle: 13 50 µM							5e-05			50	600.755	0.594372
