# Supplementary material for: Structural basis for oligoclonal T cell recognition of a shared p53 cancer neoantigen
Source: Nat Commun. 2020 Jun 9;11:2908. doi: 10.1038/s41467-020-16755-y (PMC7283474; doi:10.1038/s41467-020-16755-y)
Supplement: Supplementary file 4 — Source Data [file 41467_2020_16755_MOESM4_ESM.zip › SPR origin data/38-10 to p53/for figure P53wt hlaa to tcr3810 232.4uM down 001.xls]

## Sheet: File Properties
File Properties
(Not saved as an evaluation.)
Result
Name:	for figure P53wt hlaa to tcr3810 232.4uM down 001.blr
Path:	C:\Bia Users\Daichao Wu
Size: (bytes)	2 734 080 bytes
Run Information
Type:	Kinetics/Affinity
Template:	C:\BIA Users\Methods And Templates\Daichao Wu\p53wt hlaa to tcr3810 20190724 001 232.2uM down.bwKin
Cycles:	14
Start:	2019-07-24 11:21:22
End:	2019-07-24 15:54:54
Instrument
Instrument Type:	BiacoreT200
Instrument Id:	12244
IFC:	TYPE105
User Information
Run Performed By	wud
Created With Software
Name:	Biacore T200 Control Software
Version:	2.0.2
Chip Information
Chip Id:	190723-1006:12244
Chip Lot No:
Chip Name:	SA
First Dock Date:	2019-07-23 10:07:03
Last Modification Date:	2019-07-23 10:07:03
Last Use Date:	2019-07-23 10:08:29
Immobilization in Fc=1
Immobilization Date:
Immobilization Result:
Ligand:
Final Response [RU]:
Immobilization in Fc=2
Immobilization Date:
Immobilization Result:
Ligand:
Final Response [RU]:
Immobilization in Fc=3
Immobilization Date:
Immobilization Result:
Ligand:
Final Response [RU]:
Immobilization in Fc=4
Immobilization Date:
Immobilization Result:
Ligand:
Final Response [RU]:
Notebook

## Sheet: Baseline  Capture
Evaluation:	Plot
Name:	Baseline: Capture
X-axis:	Cycle
Y-axis:	capture_baseline (Absolute response)
Table
X-Value	Y-Value	Sample
1	44594.9	PBS-T
2	45243.7	PBS-T
3	45300.8	PBS-T
4	45333.4	tcr3810
5	45351.8	tcr3810
6	45359.1	tcr3810
7	45360.8	tcr3810
8	45360.1	tcr3810
9	45359.8	tcr3810
10	45358.1	tcr3810
11	45356.5	tcr3810
12	45355.2	tcr3810
13	45354.6	tcr3810
14	45353.9	tcr3810

## Sheet: Baseline  Sample
Evaluation:	Plot
Name:	Baseline: Sample
X-axis:	Cycle
Y-axis:	baseline (Absolute response)
Table
X-Value	Y-Value	Sample
1	45294.1	PBS-T
2	45331.7	PBS-T
3	45351.9	PBS-T
4	45364.6	tcr3810
5	45370.8	tcr3810
6	45371.9	tcr3810
7	45370	tcr3810
8	45367.7	tcr3810
9	45366	tcr3810
10	45363.6	tcr3810
11	45361.4	tcr3810
12	45359.8	tcr3810
13	45358.8	tcr3810
14	45357.9	tcr3810

## Sheet: Binding level
Evaluation:	Plot
Name:	Binding level
X-axis:	Cycle
Y-axis:	binding (Relative response)
Table
X-Value	Y-Value	Sample
1	-14.9588	PBS-T
2	-16.6591	PBS-T
3	-16.8709	PBS-T
4	-22.6287	tcr3810
5	-14.9715	tcr3810
6	-17.6772	tcr3810
7	-10.8237	tcr3810
8	-10.9121	tcr3810
9	-13.207	tcr3810
10	-19.6187	tcr3810
11	-13.735	tcr3810
12	-13.8329	tcr3810
13	-12.5952	tcr3810
14	-13.2482	tcr3810

## Sheet: Binding stability
Evaluation:	Plot
Name:	Binding stability
X-axis:	Cycle
Y-axis:	stability (Relative response)
Table
X-Value	Y-Value	Sample
1	-15.1522	PBS-T
2	-16.7579	PBS-T
3	-17.6633	PBS-T
4	-23.3085	tcr3810
5	-15.2843	tcr3810
6	-19.5435	tcr3810
7	-11.5294	tcr3810
8	-11.321	tcr3810
9	-13.5222	tcr3810
10	-19.3574	tcr3810
11	-14.0392	tcr3810
12	-15.3701	tcr3810
13	-19.226	tcr3810
14	-20.3177	tcr3810

## Sheet: Binding to reference
Evaluation:	Plot
Name:	Binding to reference
X-axis:	Cycle
Y-axis:	stability (Relative response)
Table
X-Value	Y-Value	Sample
1	2.18122	PBS-T
2	19.3071	PBS-T
3	21.096	PBS-T
4	34.3074	tcr3810
5	24.7872	tcr3810
6	16.926	tcr3810
7	6.76187	tcr3810
8	12.122	tcr3810
9	16.711	tcr3810
10	27.7537	tcr3810
11	27.5579	tcr3810
12	26.4585	tcr3810
13	29.4088	tcr3810
14	32.6279	tcr3810

## Sheet: Capture
Evaluation:	Plot
Name:	Capture
X-axis:	Cycle
Y-axis:	capture_level (Relative response)
Table
X-Value	Y-Value	Sample
1	713.727	PBS-T
2	97.8613	PBS-T
3	60.114	PBS-T
4	39.5042	tcr3810
5	27.1265	tcr3810
6	20.386	tcr3810
7	16.4547	tcr3810
8	14.3837	tcr3810
9	12.8323	tcr3810
10	11.9552	tcr3810
11	11.2347	tcr3810
12	10.959	tcr3810
13	10.5839	tcr3810
14	10.2259	tcr3810

## Sheet: Report Point Table
Evaluation:	Report Point Table
Name:	Report Point Table
	Cycle	Fc	Report Point	Time [s]	Window [s]	AbsResp [RU]	SD	Slope [RU/s]	LRSD	RelResp [RU]	Baseline	AssayStep	Assay Step Purpose	Buffer	Cycle Type	Temp	Sample_1_Conc [µM]	Sample_1_Ligand	Sample_1_MW [Da]	Sample_1_Sample	Capture_1_Solution
	1	3	capture_baseline	19.6	5	44225.1	0.2516	0.1687	0.02146		Yes	Startup	Startup	Buffer A	Kinetics	25				PBS-T	hlaa2wt
	1	3	capture_level	144.6	5	44224.7	1.911	-1.062	1.087	-0.4	No	Startup	Startup	Buffer A	Kinetics	25				PBS-T	hlaa2wt
	1	3	baseline	202.4	5	44218.4	0.1459	-0.09799	0.007738	-6.7	Yes	Startup	Startup	Buffer A	Kinetics	25				PBS-T	hlaa2wt
	1	3	binding	327.4	5	44231.5	0.1082	-0.07235	0.01213	13.2	No	Startup	Startup	Buffer A	Kinetics	25				PBS-T	hlaa2wt
	1	3	stability	342.4	5	44220.6	0.6664	-0.4469	0.05285	2.2	No	Startup	Startup	Buffer A	Kinetics	25				PBS-T	hlaa2wt
	1	4	capture_baseline	19.6	5	44594.9	0.2677	0.1795	0.02107		Yes	Startup	Startup	Buffer A	Kinetics	25		hlaa2wt		PBS-T	hlaa2wt
	1	4	capture_level	144.6	5	45308.6	1.369	-0.853	0.5207	713.7	No	Startup	Startup	Buffer A	Kinetics	25		hlaa2wt		PBS-T	hlaa2wt
	1	4	baseline	202.4	5	45294.1	0.2788	-0.1874	0.008465	699.2	Yes	Startup	Startup	Buffer A	Kinetics	25		hlaa2wt		PBS-T	hlaa2wt
	1	4	binding	327.4	5	45292.3	0.2469	-0.1655	0.02088	-1.8	No	Startup	Startup	Buffer A	Kinetics	25		hlaa2wt		PBS-T	hlaa2wt
	1	4	stability	342.4	5	45281.2	0.5943	-0.3995	0.02359	-12.9	No	Startup	Startup	Buffer A	Kinetics	25		hlaa2wt		PBS-T	hlaa2wt
	1	4-3	capture_baseline	19.6	5	369.8	0.04394	0.01085	0.04129		Yes	Startup	Startup	Buffer A	Kinetics	25		hlaa2wt		PBS-T	hlaa2wt
	1	4-3	capture_level	144.6	5	1083.9	0.9692	0.2006	0.9316	714.1	No	Startup	Startup	Buffer A	Kinetics	25		hlaa2wt		PBS-T	hlaa2wt
	1	4-3	baseline	202.4	5	1075.7	0.1348	-0.09031	0.0126	705.9	Yes	Startup	Startup	Buffer A	Kinetics	25		hlaa2wt		PBS-T	hlaa2wt
	1	4-3	binding	327.4	5	1060.8	0.1403	-0.09394	0.01377	-15	No	Startup	Startup	Buffer A	Kinetics	25		hlaa2wt		PBS-T	hlaa2wt
	1	4-3	stability	342.4	5	1060.6	0.08579	0.05242	0.03625	-15.2	No	Startup	Startup	Buffer A	Kinetics	25		hlaa2wt		PBS-T	hlaa2wt
	2	3	capture_baseline	19.6	5	44191.2	0.09603	0.06436	0.008295		Yes	Startup	Startup	Buffer A	Kinetics	25				PBS-T	hlaa2wt
	2	3	capture_level	144.6	5	44179.9	0.7497	-0.421	0.4169	-11.3	No	Startup	Startup	Buffer A	Kinetics	25				PBS-T	hlaa2wt
	2	3	baseline	202.4	5	44178.4	0.008782	0.005193	0.00423	-12.7	Yes	Startup	Startup	Buffer A	Kinetics	25				PBS-T	hlaa2wt
	2	3	binding	327.4	5	44207.7	0.04536	0.03012	0.007286	29.2	No	Startup	Startup	Buffer A	Kinetics	25				PBS-T	hlaa2wt
	2	3	stability	342.4	5	44197.7	0.5448	-0.3645	0.05679	19.3	No	Startup	Startup	Buffer A	Kinetics	25				PBS-T	hlaa2wt
	2	4	capture_baseline	19.6	5	45243.7	0.2275	-0.147	0.06391		Yes	Startup	Startup	Buffer A	Kinetics	25		hlaa2wt		PBS-T	hlaa2wt
	2	4	capture_level	144.6	5	45341.5	1.03	-0.6524	0.3518	97.9	No	Startup	Startup	Buffer A	Kinetics	25		hlaa2wt		PBS-T	hlaa2wt
	2	4	baseline	202.4	5	45331.7	0.16	-0.1074	0.0104	88.1	Yes	Startup	Startup	Buffer A	Kinetics	25		hlaa2wt		PBS-T	hlaa2wt
	2	4	binding	327.4	5	45344.3	0.1412	-0.09473	0.01041	12.6	No	Startup	Startup	Buffer A	Kinetics	25		hlaa2wt		PBS-T	hlaa2wt
	2	4	stability	342.4	5	45334.3	0.5664	-0.3787	0.06211	2.6	No	Startup	Startup	Buffer A	Kinetics	25		hlaa2wt		PBS-T	hlaa2wt
	2	4-3	capture_baseline	19.6	5	1052.5	0.322	-0.2114	0.07079		Yes	Startup	Startup	Buffer A	Kinetics	25		hlaa2wt		PBS-T	hlaa2wt
	2	4-3	capture_level	144.6	5	1161.6	0.397	-0.2538	0.1246	109.1	No	Startup	Startup	Buffer A	Kinetics	25		hlaa2wt		PBS-T	hlaa2wt
	2	4-3	baseline	202.4	5	1153.3	0.168	-0.1127	0.01299	100.8	Yes	Startup	Startup	Buffer A	Kinetics	25		hlaa2wt		PBS-T	hlaa2wt
	2	4-3	binding	327.4	5	1136.6	0.1869	-0.1255	0.01187	-16.7	No	Startup	Startup	Buffer A	Kinetics	25		hlaa2wt		PBS-T	hlaa2wt
	2	4-3	stability	342.4	5	1136.5	0.03163	-0.009988	0.02821	-16.8	No	Startup	Startup	Buffer A	Kinetics	25		hlaa2wt		PBS-T	hlaa2wt
	3	3	capture_baseline	19.7	5	44173.6	0.0858	0.05755	0.006504		Yes	Startup	Startup	Buffer A	Kinetics	25				PBS-T	hlaa2wt
	3	3	capture_level	144.7	5	44162.3	0.6419	-0.3277	0.4223	-11.3	No	Startup	Startup	Buffer A	Kinetics	25				PBS-T	hlaa2wt
	3	3	baseline	202.7	5	44161.8	0.03835	0.02537	0.006995	-11.8	Yes	Startup	Startup	Buffer A	Kinetics	25				PBS-T	hlaa2wt
	3	3	binding	327.7	5	44189	0.1533	0.103	0.00874	27.2	No	Startup	Startup	Buffer A	Kinetics	25				PBS-T	hlaa2wt
	3	3	stability	342.7	5	44182.9	0.2979	-0.1995	0.02736	21.1	No	Startup	Startup	Buffer A	Kinetics	25				PBS-T	hlaa2wt
	3	4	capture_baseline	19.7	5	45300.8	0.2284	-0.144	0.08028		Yes	Startup	Startup	Buffer A	Kinetics	25		hlaa2wt		PBS-T	hlaa2wt
	3	4	capture_level	144.7	5	45361	0.8753	-0.5469	0.3277	60.1	No	Startup	Startup	Buffer A	Kinetics	25		hlaa2wt		PBS-T	hlaa2wt
	3	4	baseline	202.7	5	45351.9	0.1052	-0.07053	0.0084	51.1	Yes	Startup	Startup	Buffer A	Kinetics	25		hlaa2wt		PBS-T	hlaa2wt
	3	4	binding	327.7	5	45362.3	0.07154	-0.04757	0.01097	10.3	No	Startup	Startup	Buffer A	Kinetics	25		hlaa2wt		PBS-T	hlaa2wt
	3	4	stability	342.7	5	45355.4	0.3219	-0.2154	0.03391	3.5	No	Startup	Startup	Buffer A	Kinetics	25		hlaa2wt		PBS-T	hlaa2wt
	3	4-3	capture_baseline	19.7	5	1127.3	0.3103	-0.2016	0.08114		Yes	Startup	Startup	Buffer A	Kinetics	25		hlaa2wt		PBS-T	hlaa2wt
	3	4-3	capture_level	144.7	5	1198.6	0.3839	-0.237	0.1539	71.4	No	Startup	Startup	Buffer A	Kinetics	25		hlaa2wt		PBS-T	hlaa2wt
	3	4-3	baseline	202.7	5	1190.2	0.1435	-0.09639	0.006834	62.9	Yes	Startup	Startup	Buffer A	Kinetics	25		hlaa2wt		PBS-T	hlaa2wt
	3	4-3	binding	327.7	5	1173.3	0.2256	-0.1516	0.00738	-16.9	No	Startup	Startup	Buffer A	Kinetics	25		hlaa2wt		PBS-T	hlaa2wt
	3	4-3	stability	342.7	5	1172.5	0.02306	-0.01329	0.01201	-17.7	No	Startup	Startup	Buffer A	Kinetics	25		hlaa2wt		PBS-T	hlaa2wt
	4	3	capture_baseline	19.8	5	44173.2	0.07731	0.05187	0.005656		Yes	Sample	Sample	Buffer A	Kinetics	25	0		48774	tcr3810	hlaa2wt
	4	3	capture_level	144.8	5	44162.9	0.7259	-0.4117	0.3943	-10.3	No	Sample	Sample	Buffer A	Kinetics	25	0		48774	tcr3810	hlaa2wt
	4	3	baseline	202.5	5	44162.6	0.01863	0.01192	0.005815	-10.6	Yes	Sample	Sample	Buffer A	Kinetics	25	0		48774	tcr3810	hlaa2wt
	4	3	binding	327.5	5	44210.2	0.2842	0.191	0.01257	47.6	No	Sample	Sample	Buffer A	Kinetics	25	0		48774	tcr3810	hlaa2wt
	4	3	stability	342.5	5	44196.9	0.4801	-0.3214	0.04784	34.3	No	Sample	Sample	Buffer A	Kinetics	25	0		48774	tcr3810	hlaa2wt
	4	4	capture_baseline	19.8	5	45333.4	0.247	-0.1529	0.09735		Yes	Sample	Sample	Buffer A	Kinetics	25	0	hlaa2wt	48774	tcr3810	hlaa2wt
	4	4	capture_level	144.8	5	45372.9	0.9636	-0.6134	0.3143	39.5	No	Sample	Sample	Buffer A	Kinetics	25	0	hlaa2wt	48774	tcr3810	hlaa2wt
	4	4	baseline	202.5	5	45364.6	0.138	-0.09275	0.005513	31.2	Yes	Sample	Sample	Buffer A	Kinetics	25	0	hlaa2wt	48774	tcr3810	hlaa2wt
	4	4	binding	327.5	5	45389.5	0.01509	-0.008788	0.007623	24.9	No	Sample	Sample	Buffer A	Kinetics	25	0	hlaa2wt	48774	tcr3810	hlaa2wt
	4	4	stability	342.5	5	45375.6	0.4618	-0.3104	0.01597	11	No	Sample	Sample	Buffer A	Kinetics	25	0	hlaa2wt	48774	tcr3810	hlaa2wt
	4	4-3	capture_baseline	19.8	5	1160.2	0.3199	-0.2048	0.09901		Yes	Sample	Sample	Buffer A	Kinetics	25	0	hlaa2wt	48774	tcr3810	hlaa2wt
	4	4-3	capture_level	144.8	5	1209.9	0.3517	-0.2171	0.1412	49.8	No	Sample	Sample	Buffer A	Kinetics	25	0	hlaa2wt	48774	tcr3810	hlaa2wt
	4	4-3	baseline	202.5	5	1202	0.1562	-0.105	0.006769	41.8	Yes	Sample	Sample	Buffer A	Kinetics	25	0	hlaa2wt	48774	tcr3810	hlaa2wt
	4	4-3	binding	327.5	5	1179.3	0.2983	-0.2005	0.01285	-22.6	No	Sample	Sample	Buffer A	Kinetics	25	0	hlaa2wt	48774	tcr3810	hlaa2wt
	4	4-3	stability	342.5	5	1178.7	0.04435	0.0147	0.03898	-23.3	No	Sample	Sample	Buffer A	Kinetics	25	0	hlaa2wt	48774	tcr3810	hlaa2wt
	5	3	capture_baseline	19.5	5	44182.3	0.06538	0.0438	0.005903		Yes	Sample	Sample	Buffer A	Kinetics	25	0		48774	tcr3810	hlaa2wt
	5	3	capture_level	144.5	5	44172.2	0.6637	-0.3344	0.4442	-10.1	No	Sample	Sample	Buffer A	Kinetics	25	0		48774	tcr3810	hlaa2wt
	5	3	baseline	202.6	5	44171.7	0.02281	0.01489	0.005584	-10.6	Yes	Sample	Sample	Buffer A	Kinetics	25	0		48774	tcr3810	hlaa2wt
	5	3	binding	327.6	5	44204.3	0.09014	0.06038	0.008397	32.6	No	Sample	Sample	Buffer A	Kinetics	25	0		48774	tcr3810	hlaa2wt
	5	3	stability	342.6	5	44196.5	0.3879	-0.2605	0.02085	24.8	No	Sample	Sample	Buffer A	Kinetics	25	0		48774	tcr3810	hlaa2wt
	5	4	capture_baseline	19.5	5	45351.8	0.2627	-0.1694	0.07553		Yes	Sample	Sample	Buffer A	Kinetics	25	0	hlaa2wt	48774	tcr3810	hlaa2wt
	5	4	capture_level	144.5	5	45378.9	0.8386	-0.5074	0.3701	27.1	No	Sample	Sample	Buffer A	Kinetics	25	0	hlaa2wt	48774	tcr3810	hlaa2wt
	5	4	baseline	202.6	5	45370.8	0.1068	-0.07174	0.005465	19	Yes	Sample	Sample	Buffer A	Kinetics	25	0	hlaa2wt	48774	tcr3810	hlaa2wt
	5	4	binding	327.6	5	45388.4	0.06226	-0.04168	0.006119	17.6	No	Sample	Sample	Buffer A	Kinetics	25	0	hlaa2wt	48774	tcr3810	hlaa2wt
	5	4	stability	342.6	5	45380.3	0.3861	-0.2595	0.01621	9.5	No	Sample	Sample	Buffer A	Kinetics	25	0	hlaa2wt	48774	tcr3810	hlaa2wt
	5	4-3	capture_baseline	19.5	5	1169.4	0.325	-0.2132	0.07287		Yes	Sample	Sample	Buffer A	Kinetics	25	0	hlaa2wt	48774	tcr3810	hlaa2wt
	5	4-3	capture_level	144.5	5	1206.6	0.3201	-0.1899	0.1523	37.2	No	Sample	Sample	Buffer A	Kinetics	25	0	hlaa2wt	48774	tcr3810	hlaa2wt
	5	4-3	baseline	202.6	5	1199.1	0.129	-0.08654	0.00898	29.6	Yes	Sample	Sample	Buffer A	Kinetics	25	0	hlaa2wt	48774	tcr3810	hlaa2wt
	5	4-3	binding	327.6	5	1184.1	0.1524	-0.1022	0.01157	-15	No	Sample	Sample	Buffer A	Kinetics	25	0	hlaa2wt	48774	tcr3810	hlaa2wt
	5	4-3	stability	342.6	5	1183.8	0.01447	0.002808	0.01399	-15.3	No	Sample	Sample	Buffer A	Kinetics	25	0	hlaa2wt	48774	tcr3810	hlaa2wt
	6	3	capture_baseline	19.6	5	44184.3	0.1037	0.06963	0.006974		Yes	Sample	Sample	Buffer A	Kinetics	25	0.91		48774	tcr3810	hlaa2wt
	6	3	capture_level	144.6	5	44174.6	0.7186	-0.3966	0.415	-9.7	No	Sample	Sample	Buffer A	Kinetics	25	0.91		48774	tcr3810	hlaa2wt
	6	3	baseline	202.5	5	44174.2	0.03222	0.0215	0.004127	-10	Yes	Sample	Sample	Buffer A	Kinetics	25	0.91		48774	tcr3810	hlaa2wt
	6	3	binding	327.5	5	44206.6	0.2592	0.1743	0.008431	32.3	No	Sample	Sample	Buffer A	Kinetics	25	0.91		48774	tcr3810	hlaa2wt
	6	3	stability	342.5	5	44191.2	0.07932	0.05291	0.01039	16.9	No	Sample	Sample	Buffer A	Kinetics	25	0.91		48774	tcr3810	hlaa2wt
	6	4	capture_baseline	19.6	5	45359.1	0.2166	-0.1349	0.08286		Yes	Sample	Sample	Buffer A	Kinetics	25	0.91	hlaa2wt	48774	tcr3810	hlaa2wt
	6	4	capture_level	144.6	5	45379.5	0.8472	-0.5339	0.2994	20.4	No	Sample	Sample	Buffer A	Kinetics	25	0.91	hlaa2wt	48774	tcr3810	hlaa2wt
	6	4	baseline	202.5	5	45371.9	0.09213	-0.06182	0.006623	12.8	Yes	Sample	Sample	Buffer A	Kinetics	25	0.91	hlaa2wt	48774	tcr3810	hlaa2wt
	6	4	binding	327.5	5	45386.5	0.0109	-0.00642	0.005329	14.6	No	Sample	Sample	Buffer A	Kinetics	25	0.91	hlaa2wt	48774	tcr3810	hlaa2wt
	6	4	stability	342.5	5	45369.3	0.00931	-0.001396	0.009168	-2.6	No	Sample	Sample	Buffer A	Kinetics	25	0.91	hlaa2wt	48774	tcr3810	hlaa2wt
	6	4-3	capture_baseline	19.6	5	1174.8	0.3165	-0.2045	0.08875		Yes	Sample	Sample	Buffer A	Kinetics	25	0.91	hlaa2wt	48774	tcr3810	hlaa2wt
	6	4-3	capture_level	144.6	5	1204.9	0.3106	-0.1577	0.2058	30.1	No	Sample	Sample	Buffer A	Kinetics	25	0.91	hlaa2wt	48774	tcr3810	hlaa2wt
	6	4-3	baseline	202.5	5	1197.7	0.1241	-0.08331	0.007702	22.8	Yes	Sample	Sample	Buffer A	Kinetics	25	0.91	hlaa2wt	48774	tcr3810	hlaa2wt
	6	4-3	binding	327.5	5	1180	0.2683	-0.1804	0.009216	-17.7	No	Sample	Sample	Buffer A	Kinetics	25	0.91	hlaa2wt	48774	tcr3810	hlaa2wt
	6	4-3	stability	342.5	5	1178.1	0.08005	-0.05364	0.007	-19.5	No	Sample	Sample	Buffer A	Kinetics	25	0.91	hlaa2wt	48774	tcr3810	hlaa2wt
	7	3	capture_baseline	19.6	5	44194.6	0.06672	0.04436	0.01024		Yes	Sample	Sample	Buffer A	Kinetics	25	1.82		48774	tcr3810	hlaa2wt
	7	3	capture_level	144.6	5	44185.2	0.719	-0.3907	0.4281	-9.4	No	Sample	Sample	Buffer A	Kinetics	25	1.82		48774	tcr3810	hlaa2wt
	7	3	baseline	202.6	5	44185.1	0.0334	0.02192	0.007405	-9.6	Yes	Sample	Sample	Buffer A	Kinetics	25	1.82		48774	tcr3810	hlaa2wt
	7	3	binding	327.6	5	44207.6	0.1315	0.08841	0.005459	22.5	No	Sample	Sample	Buffer A	Kinetics	25	1.82		48774	tcr3810	hlaa2wt
	7	3	stability	342.6	5	44191.8	0.1293	0.08684	0.006758	6.8	No	Sample	Sample	Buffer A	Kinetics	25	1.82		48774	tcr3810	hlaa2wt
	7	4	capture_baseline	19.6	5	45360.8	0.2366	-0.1524	0.06888		Yes	Sample	Sample	Buffer A	Kinetics	25	1.82	hlaa2wt	48774	tcr3810	hlaa2wt
	7	4	capture_level	144.6	5	45377.2	0.8212	-0.5125	0.3094	16.5	No	Sample	Sample	Buffer A	Kinetics	25	1.82	hlaa2wt	48774	tcr3810	hlaa2wt
	7	4	baseline	202.6	5	45370	0.08606	-0.0572	0.01334	9.2	Yes	Sample	Sample	Buffer A	Kinetics	25	1.82	hlaa2wt	48774	tcr3810	hlaa2wt
	7	4	binding	327.6	5	45381.7	0.02269	-0.01495	0.004654	11.7	No	Sample	Sample	Buffer A	Kinetics	25	1.82	hlaa2wt	48774	tcr3810	hlaa2wt
	7	4	stability	342.6	5	45365.2	0.05452	0.03625	0.008306	-4.8	No	Sample	Sample	Buffer A	Kinetics	25	1.82	hlaa2wt	48774	tcr3810	hlaa2wt
	7	4-3	capture_baseline	19.6	5	1166.2	0.3027	-0.1968	0.07849		Yes	Sample	Sample	Buffer A	Kinetics	25	1.82	hlaa2wt	48774	tcr3810	hlaa2wt
	7	4-3	capture_level	144.6	5	1192	0.308	-0.1357	0.235	25.8	No	Sample	Sample	Buffer A	Kinetics	25	1.82	hlaa2wt	48774	tcr3810	hlaa2wt
	7	4-3	baseline	202.6	5	1184.9	0.1178	-0.07897	0.009725	18.8	Yes	Sample	Sample	Buffer A	Kinetics	25	1.82	hlaa2wt	48774	tcr3810	hlaa2wt
	7	4-3	binding	327.6	5	1174.1	0.154	-0.1035	0.007757	-10.8	No	Sample	Sample	Buffer A	Kinetics	25	1.82	hlaa2wt	48774	tcr3810	hlaa2wt
	7	4-3	stability	342.6	5	1173.4	0.07498	-0.05023	0.006861	-11.5	No	Sample	Sample	Buffer A	Kinetics	25	1.82	hlaa2wt	48774	tcr3810	hlaa2wt
	8	3	capture_baseline	19.5	5	44199.3	0.08208	0.05432	0.0148		Yes	Sample	Sample	Buffer A	Kinetics	25	3.63		48774	tcr3810	hlaa2wt
	8	3	capture_level	144.5	5	44190.1	0.7755	-0.4448	0.4092	-9.2	No	Sample	Sample	Buffer A	Kinetics	25	3.63		48774	tcr3810	hlaa2wt
	8	3	baseline	202.3	5	44190.2	0.03188	0.02072	0.008309	-9	Yes	Sample	Sample	Buffer A	Kinetics	25	3.63		48774	tcr3810	hlaa2wt
	8	3	binding	327.3	5	44228.5	0.1494	0.1004	0.004987	38.3	No	Sample	Sample	Buffer A	Kinetics	25	3.63		48774	tcr3810	hlaa2wt
	8	3	stability	342.3	5	44202.4	0.04861	0.03252	0.005077	12.1	No	Sample	Sample	Buffer A	Kinetics	25	3.63		48774	tcr3810	hlaa2wt
	8	4	capture_baseline	19.5	5	45360.1	0.2121	-0.1333	0.07626		Yes	Sample	Sample	Buffer A	Kinetics	25	3.63	hlaa2wt	48774	tcr3810	hlaa2wt
	8	4	capture_level	144.5	5	45374.5	0.8293	-0.5266	0.2765	14.4	No	Sample	Sample	Buffer A	Kinetics	25	3.63	hlaa2wt	48774	tcr3810	hlaa2wt
	8	4	baseline	202.3	5	45367.7	0.0812	-0.05444	0.006684	7.6	Yes	Sample	Sample	Buffer A	Kinetics	25	3.63	hlaa2wt	48774	tcr3810	hlaa2wt
	8	4	binding	327.3	5	45395.1	0.02063	0.01329	0.006004	27.4	No	Sample	Sample	Buffer A	Kinetics	25	3.63	hlaa2wt	48774	tcr3810	hlaa2wt
	8	4	stability	342.3	5	45368.5	0.03611	-0.02389	0.006588	0.8	No	Sample	Sample	Buffer A	Kinetics	25	3.63	hlaa2wt	48774	tcr3810	hlaa2wt
	8	4-3	capture_baseline	19.5	5	1160.8	0.293	-0.1877	0.09032		Yes	Sample	Sample	Buffer A	Kinetics	25	3.63	hlaa2wt	48774	tcr3810	hlaa2wt
	8	4-3	capture_level	144.5	5	1184.4	0.2668	-0.09925	0.2245	23.6	No	Sample	Sample	Buffer A	Kinetics	25	3.63	hlaa2wt	48774	tcr3810	hlaa2wt
	8	4-3	baseline	202.3	5	1177.5	0.1128	-0.07574	0.006614	16.6	Yes	Sample	Sample	Buffer A	Kinetics	25	3.63	hlaa2wt	48774	tcr3810	hlaa2wt
	8	4-3	binding	327.3	5	1166.6	0.1294	-0.08683	0.008677	-10.9	No	Sample	Sample	Buffer A	Kinetics	25	3.63	hlaa2wt	48774	tcr3810	hlaa2wt
	8	4-3	stability	342.3	5	1166.2	0.08373	-0.05616	0.006444	-11.3	No	Sample	Sample	Buffer A	Kinetics	25	3.63	hlaa2wt	48774	tcr3810	hlaa2wt
	9	3	capture_baseline	19.7	5	44205.1	0.06241	0.0414	0.01052		Yes	Sample	Sample	Buffer A	Kinetics	25	7.26		48774	tcr3810	hlaa2wt
	9	3	capture_level	144.7	5	44195.7	0.7585	-0.422	0.4306	-9.4	No	Sample	Sample	Buffer A	Kinetics	25	7.26		48774	tcr3810	hlaa2wt
	9	3	baseline	202.6	5	44195.7	0.04597	0.03029	0.009356	-9.3	Yes	Sample	Sample	Buffer A	Kinetics	25	7.26		48774	tcr3810	hlaa2wt
	9	3	binding	327.6	5	44258.7	0.1367	0.09183	0.007725	63	No	Sample	Sample	Buffer A	Kinetics	25	7.26		48774	tcr3810	hlaa2wt
	9	3	stability	342.6	5	44212.4	0.0492	-0.0319	0.01323	16.7	No	Sample	Sample	Buffer A	Kinetics	25	7.26		48774	tcr3810	hlaa2wt
	9	4	capture_baseline	19.7	5	45359.8	0.2867	-0.1823	0.09432		Yes	Sample	Sample	Buffer A	Kinetics	25	7.26	hlaa2wt	48774	tcr3810	hlaa2wt
	9	4	capture_level	144.7	5	45372.6	0.8021	-0.5023	0.2957	12.8	No	Sample	Sample	Buffer A	Kinetics	25	7.26	hlaa2wt	48774	tcr3810	hlaa2wt
	9	4	baseline	202.6	5	45366	0.07294	-0.04879	0.007854	6.2	Yes	Sample	Sample	Buffer A	Kinetics	25	7.26	hlaa2wt	48774	tcr3810	hlaa2wt
	9	4	binding	327.6	5	45415.8	0.01265	-0.006741	0.007801	49.8	No	Sample	Sample	Buffer A	Kinetics	25	7.26	hlaa2wt	48774	tcr3810	hlaa2wt
	9	4	stability	342.6	5	45369.2	0.1203	-0.0805	0.01236	3.2	No	Sample	Sample	Buffer A	Kinetics	25	7.26	hlaa2wt	48774	tcr3810	hlaa2wt
	9	4-3	capture_baseline	19.7	5	1154.8	0.3481	-0.2237	0.1037		Yes	Sample	Sample	Buffer A	Kinetics	25	7.26	hlaa2wt	48774	tcr3810	hlaa2wt
	9	4-3	capture_level	144.7	5	1177	0.2449	-0.1024	0.1939	22.2	No	Sample	Sample	Buffer A	Kinetics	25	7.26	hlaa2wt	48774	tcr3810	hlaa2wt
	9	4-3	baseline	202.6	5	1170.3	0.1169	-0.07855	0.0063	15.6	Yes	Sample	Sample	Buffer A	Kinetics	25	7.26	hlaa2wt	48774	tcr3810	hlaa2wt
	9	4-3	binding	327.6	5	1157.1	0.147	-0.0987	0.009374	-13.2	No	Sample	Sample	Buffer A	Kinetics	25	7.26	hlaa2wt	48774	tcr3810	hlaa2wt
	9	4-3	stability	342.6	5	1156.8	0.07068	-0.04734	0.006603	-13.5	No	Sample	Sample	Buffer A	Kinetics	25	7.26	hlaa2wt	48774	tcr3810	hlaa2wt
	10	3	capture_baseline	19.8	5	44211.2	0.05851	0.03923	0.004726		Yes	Sample	Sample	Buffer A	Kinetics	25	14.5		48774	tcr3810	hlaa2wt
	10	3	capture_level	144.8	5	44201.8	0.7473	-0.415	0.426	-9.4	No	Sample	Sample	Buffer A	Kinetics	25	14.5		48774	tcr3810	hlaa2wt
	10	3	baseline	202.6	5	44201.8	0.02029	0.01309	0.005773	-9.4	Yes	Sample	Sample	Buffer A	Kinetics	25	14.5		48774	tcr3810	hlaa2wt
	10	3	binding	327.6	5	44316	0.2266	0.1523	0.008569	114.2	No	Sample	Sample	Buffer A	Kinetics	25	14.5		48774	tcr3810	hlaa2wt
	10	3	stability	342.6	5	44229.6	0.1803	-0.1212	0.005344	27.8	No	Sample	Sample	Buffer A	Kinetics	25	14.5		48774	tcr3810	hlaa2wt
	10	4	capture_baseline	19.8	5	45358.1	0.2763	-0.1763	0.08846		Yes	Sample	Sample	Buffer A	Kinetics	25	14.5	hlaa2wt	48774	tcr3810	hlaa2wt
	10	4	capture_level	144.8	5	45370	0.8212	-0.5204	0.2783	12	No	Sample	Sample	Buffer A	Kinetics	25	14.5	hlaa2wt	48774	tcr3810	hlaa2wt
	10	4	baseline	202.6	5	45363.6	0.096	-0.06377	0.01528	5.5	Yes	Sample	Sample	Buffer A	Kinetics	25	14.5	hlaa2wt	48774	tcr3810	hlaa2wt
	10	4	binding	327.6	5	45458.2	0.02141	0.01407	0.004615	94.5	No	Sample	Sample	Buffer A	Kinetics	25	14.5	hlaa2wt	48774	tcr3810	hlaa2wt
	10	4	stability	342.6	5	45372	0.2218	-0.1488	0.01687	8.4	No	Sample	Sample	Buffer A	Kinetics	25	14.5	hlaa2wt	48774	tcr3810	hlaa2wt
	10	4-3	capture_baseline	19.8	5	1146.8	0.3324	-0.2155	0.0894		Yes	Sample	Sample	Buffer A	Kinetics	25	14.5	hlaa2wt	48774	tcr3810	hlaa2wt
	10	4-3	capture_level	144.8	5	1168.2	0.3006	-0.1252	0.2385	21.4	No	Sample	Sample	Buffer A	Kinetics	25	14.5	hlaa2wt	48774	tcr3810	hlaa2wt
	10	4-3	baseline	202.6	5	1161.8	0.1152	-0.07714	0.01133	14.9	Yes	Sample	Sample	Buffer A	Kinetics	25	14.5	hlaa2wt	48774	tcr3810	hlaa2wt
	10	4-3	binding	327.6	5	1142.2	0.2047	-0.1376	0.008788	-19.6	No	Sample	Sample	Buffer A	Kinetics	25	14.5	hlaa2wt	48774	tcr3810	hlaa2wt
	10	4-3	stability	342.6	5	1142.4	0.04284	-0.02698	0.0152	-19.4	No	Sample	Sample	Buffer A	Kinetics	25	14.5	hlaa2wt	48774	tcr3810	hlaa2wt
	11	3	capture_baseline	19.7	5	44220	0.06288	0.04201	0.007407		Yes	Sample	Sample	Buffer A	Kinetics	25	29.1		48774	tcr3810	hlaa2wt
	11	3	capture_level	144.7	5	44210.5	0.7944	-0.4636	0.3991	-9.5	No	Sample	Sample	Buffer A	Kinetics	25	29.1		48774	tcr3810	hlaa2wt
	11	3	baseline	202.3	5	44210.5	0.03314	0.02197	0.005692	-9.6	Yes	Sample	Sample	Buffer A	Kinetics	25	29.1		48774	tcr3810	hlaa2wt
	11	3	binding	327.3	5	44398.3	0.2652	0.1784	0.005467	187.9	No	Sample	Sample	Buffer A	Kinetics	25	29.1		48774	tcr3810	hlaa2wt
	11	3	stability	342.3	5	44238	0.1616	-0.108	0.01796	27.6	No	Sample	Sample	Buffer A	Kinetics	25	29.1		48774	tcr3810	hlaa2wt
	11	4	capture_baseline	19.7	5	45356.5	0.2872	-0.1763	0.1187		Yes	Sample	Sample	Buffer A	Kinetics	25	29.1	hlaa2wt	48774	tcr3810	hlaa2wt
	11	4	capture_level	144.7	5	45367.7	0.8658	-0.5501	0.2869	11.2	No	Sample	Sample	Buffer A	Kinetics	25	29.1	hlaa2wt	48774	tcr3810	hlaa2wt
	11	4	baseline	202.3	5	45361.4	0.05163	-0.03448	0.006194	4.9	Yes	Sample	Sample	Buffer A	Kinetics	25	29.1	hlaa2wt	48774	tcr3810	hlaa2wt
	11	4	binding	327.3	5	45535.5	0.1033	0.06918	0.009446	174.1	No	Sample	Sample	Buffer A	Kinetics	25	29.1	hlaa2wt	48774	tcr3810	hlaa2wt
	11	4	stability	342.3	5	45374.9	0.276	-0.1853	0.0161	13.5	No	Sample	Sample	Buffer A	Kinetics	25	29.1	hlaa2wt	48774	tcr3810	hlaa2wt
	11	4-3	capture_baseline	19.7	5	1136.4	0.3471	-0.2183	0.1244		Yes	Sample	Sample	Buffer A	Kinetics	25	29.1	hlaa2wt	48774	tcr3810	hlaa2wt
	11	4-3	capture_level	144.7	5	1157.2	0.2572	-0.1003	0.2117	20.7	No	Sample	Sample	Buffer A	Kinetics	25	29.1	hlaa2wt	48774	tcr3810	hlaa2wt
	11	4-3	baseline	202.3	5	1150.9	0.08432	-0.05656	0.006363	14.5	Yes	Sample	Sample	Buffer A	Kinetics	25	29.1	hlaa2wt	48774	tcr3810	hlaa2wt
	11	4-3	binding	327.3	5	1137.2	0.1625	-0.1091	0.01135	-13.7	No	Sample	Sample	Buffer A	Kinetics	25	29.1	hlaa2wt	48774	tcr3810	hlaa2wt
	11	4-3	stability	342.3	5	1136.9	0.1131	-0.07586	0.009012	-14	No	Sample	Sample	Buffer A	Kinetics	25	29.1	hlaa2wt	48774	tcr3810	hlaa2wt
	12	3	capture_baseline	19.7	5	44228.3	0.09897	0.06644	0.006397		Yes	Sample	Sample	Buffer A	Kinetics	25	58.1		48774	tcr3810	hlaa2wt
	12	3	capture_level	144.7	5	44218.9	0.7858	-0.4583	0.3955	-9.4	No	Sample	Sample	Buffer A	Kinetics	25	58.1		48774	tcr3810	hlaa2wt
	12	3	baseline	202.4	5	44218.8	0.04853	0.03199	0.009751	-9.5	Yes	Sample	Sample	Buffer A	Kinetics	25	58.1		48774	tcr3810	hlaa2wt
	12	3	binding	327.4	5	44548.3	0.3277	0.2203	0.008923	329.6	No	Sample	Sample	Buffer A	Kinetics	25	58.1		48774	tcr3810	hlaa2wt
	12	3	stability	342.4	5	44245.2	0.04154	-0.0266	0.01286	26.5	No	Sample	Sample	Buffer A	Kinetics	25	58.1		48774	tcr3810	hlaa2wt
	12	4	capture_baseline	19.7	5	45355.2	0.2669	-0.1628	0.1137		Yes	Sample	Sample	Buffer A	Kinetics	25	58.1	hlaa2wt	48774	tcr3810	hlaa2wt
	12	4	capture_level	144.7	5	45366.1	0.8701	-0.5585	0.2627	11	No	Sample	Sample	Buffer A	Kinetics	25	58.1	hlaa2wt	48774	tcr3810	hlaa2wt
	12	4	baseline	202.4	5	45359.8	0.07018	-0.04653	0.01199	4.6	Yes	Sample	Sample	Buffer A	Kinetics	25	58.1	hlaa2wt	48774	tcr3810	hlaa2wt
	12	4	binding	327.4	5	45675.5	0.135	0.09025	0.0148	315.7	No	Sample	Sample	Buffer A	Kinetics	25	58.1	hlaa2wt	48774	tcr3810	hlaa2wt
	12	4	stability	342.4	5	45370.9	0.2399	-0.1608	0.02017	11.1	No	Sample	Sample	Buffer A	Kinetics	25	58.1	hlaa2wt	48774	tcr3810	hlaa2wt
	12	4-3	capture_baseline	19.7	5	1126.9	0.3585	-0.2292	0.1125		Yes	Sample	Sample	Buffer A	Kinetics	25	58.1	hlaa2wt	48774	tcr3810	hlaa2wt
	12	4-3	capture_level	144.7	5	1147.2	0.2876	-0.1175	0.2308	20.3	No	Sample	Sample	Buffer A	Kinetics	25	58.1	hlaa2wt	48774	tcr3810	hlaa2wt
	12	4-3	baseline	202.4	5	1141	0.1159	-0.07782	0.006858	14.1	Yes	Sample	Sample	Buffer A	Kinetics	25	58.1	hlaa2wt	48774	tcr3810	hlaa2wt
	12	4-3	binding	327.4	5	1127.2	0.1942	-0.1303	0.01481	-13.8	No	Sample	Sample	Buffer A	Kinetics	25	58.1	hlaa2wt	48774	tcr3810	hlaa2wt
	12	4-3	stability	342.4	5	1125.6	0.1982	-0.1331	0.01265	-15.4	No	Sample	Sample	Buffer A	Kinetics	25	58.1	hlaa2wt	48774	tcr3810	hlaa2wt
	13	3	capture_baseline	19.6	5	44242.1	0.08502	0.05706	0.005885		Yes	Sample	Sample	Buffer A	Kinetics	25	116.2		48774	tcr3810	hlaa2wt
	13	3	capture_level	144.6	5	44232.9	0.7663	-0.4463	0.3875	-9.3	No	Sample	Sample	Buffer A	Kinetics	25	116.2		48774	tcr3810	hlaa2wt
	13	3	baseline	202.3	5	44232.6	0.0259	0.0171	0.005009	-9.5	Yes	Sample	Sample	Buffer A	Kinetics	25	116.2		48774	tcr3810	hlaa2wt
	13	3	binding	327.3	5	44838.9	0.5155	0.3464	0.02387	606.3	No	Sample	Sample	Buffer A	Kinetics	25	116.2		48774	tcr3810	hlaa2wt
	13	3	stability	342.3	5	44262	0.04124	-0.02628	0.01334	29.4	No	Sample	Sample	Buffer A	Kinetics	25	116.2		48774	tcr3810	hlaa2wt
	13	4	capture_baseline	19.6	5	45354.6	0.2531	-0.1546	0.107		Yes	Sample	Sample	Buffer A	Kinetics	25	116.2	hlaa2wt	48774	tcr3810	hlaa2wt
	13	4	capture_level	144.6	5	45365.2	0.8577	-0.5443	0.2877	10.6	No	Sample	Sample	Buffer A	Kinetics	25	116.2	hlaa2wt	48774	tcr3810	hlaa2wt
	13	4	baseline	202.3	5	45358.8	0.07201	-0.04836	0.004341	4.2	Yes	Sample	Sample	Buffer A	Kinetics	25	116.2	hlaa2wt	48774	tcr3810	hlaa2wt
	13	4	binding	327.3	5	45952.4	0.2437	0.1639	0.006458	593.7	No	Sample	Sample	Buffer A	Kinetics	25	116.2	hlaa2wt	48774	tcr3810	hlaa2wt
	13	4	stability	342.3	5	45369	0.2182	-0.1463	0.01733	10.2	No	Sample	Sample	Buffer A	Kinetics	25	116.2	hlaa2wt	48774	tcr3810	hlaa2wt
	13	4-3	capture_baseline	19.6	5	1112.5	0.3329	-0.2117	0.1096		Yes	Sample	Sample	Buffer A	Kinetics	25	116.2	hlaa2wt	48774	tcr3810	hlaa2wt
	13	4-3	capture_level	144.6	5	1132.3	0.2533	-0.1136	0.1907	19.8	No	Sample	Sample	Buffer A	Kinetics	25	116.2	hlaa2wt	48774	tcr3810	hlaa2wt
	13	4-3	baseline	202.3	5	1126.1	0.098	-0.06582	0.005421	13.7	Yes	Sample	Sample	Buffer A	Kinetics	25	116.2	hlaa2wt	48774	tcr3810	hlaa2wt
	13	4-3	binding	327.3	5	1113.5	0.2712	-0.1815	0.02812	-12.6	No	Sample	Sample	Buffer A	Kinetics	25	116.2	hlaa2wt	48774	tcr3810	hlaa2wt
	13	4-3	stability	342.3	5	1106.9	0.1769	-0.1189	0.008226	-19.2	No	Sample	Sample	Buffer A	Kinetics	25	116.2	hlaa2wt	48774	tcr3810	hlaa2wt
	14	3	capture_baseline	19.6	5	44263.2	0.05151	0.03434	0.00692		Yes	Sample	Sample	Buffer A	Kinetics	25	232.4		48774	tcr3810	hlaa2wt
	14	3	capture_level	144.6	5	44254.4	0.6901	-0.3953	0.3655	-8.8	No	Sample	Sample	Buffer A	Kinetics	25	232.4		48774	tcr3810	hlaa2wt
	14	3	baseline	202.3	5	44254.2	0.04159	0.02748	0.007879	-9	Yes	Sample	Sample	Buffer A	Kinetics	25	232.4		48774	tcr3810	hlaa2wt
	14	3	binding	327.3	5	45411.5	0.711	0.4778	0.03025	1157.3	No	Sample	Sample	Buffer A	Kinetics	25	232.4		48774	tcr3810	hlaa2wt
	14	3	stability	342.3	5	44286.8	0.2835	-0.1895	0.03223	32.6	No	Sample	Sample	Buffer A	Kinetics	25	232.4		48774	tcr3810	hlaa2wt
	14	4	capture_baseline	19.6	5	45353.9	0.2664	-0.1616	0.1163		Yes	Sample	Sample	Buffer A	Kinetics	25	232.4	hlaa2wt	48774	tcr3810	hlaa2wt
	14	4	capture_level	144.6	5	45364.1	0.795	-0.5097	0.2432	10.2	No	Sample	Sample	Buffer A	Kinetics	25	232.4	hlaa2wt	48774	tcr3810	hlaa2wt
	14	4	baseline	202.3	5	45357.9	0.06543	-0.04392	0.00428	4	Yes	Sample	Sample	Buffer A	Kinetics	25	232.4	hlaa2wt	48774	tcr3810	hlaa2wt
	14	4	binding	327.3	5	46501.9	0.3914	0.263	0.01871	1144	No	Sample	Sample	Buffer A	Kinetics	25	232.4	hlaa2wt	48774	tcr3810	hlaa2wt
	14	4	stability	342.3	5	45370.3	0.3915	-0.2624	0.03259	12.3	No	Sample	Sample	Buffer A	Kinetics	25	232.4	hlaa2wt	48774	tcr3810	hlaa2wt
	14	4-3	capture_baseline	19.6	5	1090.6	0.3122	-0.196	0.1132		Yes	Sample	Sample	Buffer A	Kinetics	25	232.4	hlaa2wt	48774	tcr3810	hlaa2wt
	14	4-3	capture_level	144.6	5	1109.7	0.2778	-0.1333	0.1967	19.1	No	Sample	Sample	Buffer A	Kinetics	25	232.4	hlaa2wt	48774	tcr3810	hlaa2wt
	14	4-3	baseline	202.3	5	1103.7	0.1069	-0.07163	0.008976	13.1	Yes	Sample	Sample	Buffer A	Kinetics	25	232.4	hlaa2wt	48774	tcr3810	hlaa2wt
	14	4-3	binding	327.3	5	1090.5	0.3182	-0.2132	0.02791	-13.2	No	Sample	Sample	Buffer A	Kinetics	25	232.4	hlaa2wt	48774	tcr3810	hlaa2wt
	14	4-3	stability	342.3	5	1083.4	0.106	-0.0701	0.01974	-20.3	No	Sample	Sample	Buffer A	Kinetics	25	232.4	hlaa2wt	48774	tcr3810	hlaa2wt

## Sheet: tcr3810
Evaluation:	Kinetics / Affinity
Name:	tcr3810
Ligand:	hlaa2wt
Sample:	tcr3810
Temperature:	25
Curve:	Fc=4-3
Model:	1:1 Binding
Description:
Report
Curve	ka (1/Ms)	kd (1/s)	KD (M)	Rmax (RU)	Conc (M)	tc	Flow (ul/min)	kt (RU/Ms)	RI (RU)	Chi² (RU²)	U-value
	1436.58	2.34036	0.00162912	2344.46		1.11691e+15				27.0705	25.5929
Cycle: 6 0.91 µM					9.1e-07		50	4.11473e+15	1.34436
Cycle: 7 1.82 µM					1.82e-06		50	4.11473e+15	1.9274
Cycle: 8 3.63 µM					3.63e-06		50	4.11473e+15	-1.17534
Cycle: 9 7.26 µM					7.26e-06		50	4.11473e+15	-7.79912
Cycle: 10 14.5 µM					1.45e-05		50	4.11473e+15	-21.6987
Cycle: 11 29.1 µM					2.91e-05		50	4.11473e+15	-38.5046
Cycle: 12 58.1 µM					5.81e-05		50	4.11473e+15	-76.623
Cycle: 13 116.2 µM					0.0001162		50	4.11473e+15	-148.828
Cycle: 14 232.4 µM					0.0002324		50	4.11473e+15	-282.911
Parameters
Curve	ka (1/Ms)	SE(ka)	kd (1/s)	SE(kd)	Rmax (RU)	SE(Rmax)	Conc (M)	tc	SE(tc)	f (ul/min)	RI (RU)	SE(RI)
	1436.58	100.257	2.34036	0.0316992	2344.46	156.729		1.11691e+15	3.42382e+11
Cycle: 6 0.91 µM							9.1e-07			50	1.34436	0.150623
Cycle: 7 1.82 µM							1.82e-06			50	1.9274	0.152339
Cycle: 8 3.63 µM							3.63e-06			50	-1.17534	0.158382
Cycle: 9 7.26 µM							7.26e-06			50	-7.79912	0.180147
Cycle: 10 14.5 µM							1.45e-05			50	-21.6987	0.24508
Cycle: 11 29.1 µM							2.91e-05			50	-38.5046	0.398321
Cycle: 12 58.1 µM							5.81e-05			50	-76.623	0.673051
Cycle: 13 116.2 µM							0.0001162			50	-148.828	1.16289
Cycle: 14 232.4 µM							0.0002324			50	-282.911	2.21359
