# Supplementary material for: Structural basis for oligoclonal T cell recognition of a shared p53 cancer neoantigen
Source: Nat Commun. 2020 Jun 9;11:2908. doi: 10.1038/s41467-020-16755-y (PMC7283474; doi:10.1038/s41467-020-16755-y)
Supplement: Supplementary file 4 — Source Data [file 41467_2020_16755_MOESM4_ESM.zip › SPR origin data/38-10 to p53/for figure P53rh hlaa to tcr3810 002 NEW chip 20190723.xls]

## Sheet: File Properties
File Properties
(Not saved as an evaluation.)
Result
Name:	for figure P53rh hlaa to tcr3810 002 NEW chip 20190723.blr
Path:	C:\Bia Users\Daichao Wu
Size: (bytes)	2 733 568 bytes
Run Information
Type:	Kinetics/Affinity
Template:	C:\BIA Users\Methods And Templates\Daichao Wu\p53rh hlaa to tcr3810 20190723 002 100um down.bwKin
Cycles:	14
Start:	2019-07-23 10:10:02
End:	2019-07-23 14:40:22
Instrument
Instrument Type:	BiacoreT200
Instrument Id:	12244
IFC:	TYPE105
User Information
Run Performed By	wud
Created With Software
Name:	Biacore T200 Control Software
Version:	2.0.2
Chip Information
Chip Id:	190723-1006:12244
Chip Lot No:
Chip Name:	SA
First Dock Date:	2019-07-23 10:07:03
Last Modification Date:	2019-07-23 10:07:03
Last Use Date:	2019-07-23 10:08:29
Immobilization in Fc=1
Immobilization Date:
Immobilization Result:
Ligand:
Final Response [RU]:
Immobilization in Fc=2
Immobilization Date:
Immobilization Result:
Ligand:
Final Response [RU]:
Immobilization in Fc=3
Immobilization Date:
Immobilization Result:
Ligand:
Final Response [RU]:
Immobilization in Fc=4
Immobilization Date:
Immobilization Result:
Ligand:
Final Response [RU]:
Notebook

## Sheet: Baseline  Capture
Evaluation:	Plot
Name:	Baseline: Capture
X-axis:	Cycle
Y-axis:	capture_baseline (Absolute response)
Table
X-Value	Y-Value	Sample
1	44989.5	PBS-T
2	49388.5	PBS-T
3	49710.3	PBS-T
4	49647.7	tcr3810
5	49568.4	tcr3810
6	49496.2	tcr3810
7	49429.8	tcr3810
8	49367.2	tcr3810
9	49312	tcr3810
10	49260.3	tcr3810
11	49212.9	tcr3810
12	49168	tcr3810
13	49126.6	tcr3810
14	49087	tcr3810

## Sheet: Baseline  Sample
Evaluation:	Plot
Name:	Baseline: Sample
X-axis:	Cycle
Y-axis:	baseline (Absolute response)
Table
X-Value	Y-Value	Sample
1	49646.2	PBS-T
2	49888.2	PBS-T
3	49775.2	PBS-T
4	49668.1	tcr3810
5	49580.4	tcr3810
6	49504.8	tcr3810
7	49434	tcr3810
8	49372.8	tcr3810
9	49316.3	tcr3810
10	49264.5	tcr3810
11	49216.4	tcr3810
12	49171	tcr3810
13	49128.7	tcr3810
14	49089	tcr3810

## Sheet: Binding level
Evaluation:	Plot
Name:	Binding level
X-axis:	Cycle
Y-axis:	binding (Relative response)
Table
X-Value	Y-Value	Sample
1	-85.053	PBS-T
2	-143.918	PBS-T
3	-120.041	PBS-T
4	-114.775	tcr3810
5	-97.3968	tcr3810
6	-13.7939	tcr3810
7	26.3267	tcr3810
8	66.4871	tcr3810
9	122.721	tcr3810
10	220.029	tcr3810
11	381.618	tcr3810
12	595.057	tcr3810
13	852.617	tcr3810
14	1130.91	tcr3810

## Sheet: Binding stability
Evaluation:	Plot
Name:	Binding stability
X-axis:	Cycle
Y-axis:	stability (Relative response)
Table
X-Value	Y-Value	Sample
1	-87.9565	PBS-T
2	-147.161	PBS-T
3	-123.697	PBS-T
4	-116.942	tcr3810
5	-98.9	tcr3810
6	-43.1151	tcr3810
7	-26.9528	tcr3810
8	-26.0101	tcr3810
9	-37.3149	tcr3810
10	-49.9385	tcr3810
11	-53.611	tcr3810
12	-54.3857	tcr3810
13	-49.7223	tcr3810
14	-47.3945	tcr3810

## Sheet: Binding to reference
Evaluation:	Plot
Name:	Binding to reference
X-axis:	Cycle
Y-axis:	stability (Relative response)
Table
X-Value	Y-Value	Sample
1	19.6915	PBS-T
2	111.702	PBS-T
3	101.687	PBS-T
4	101.514	tcr3810
5	85.9717	tcr3810
6	30.426	tcr3810
7	14.7557	tcr3810
8	14.7902	tcr3810
9	27.2711	tcr3810
10	42.1163	tcr3810
11	48.0643	tcr3810
12	51.7799	tcr3810
13	49.6772	tcr3810
14	51.5403	tcr3810

## Sheet: Capture
Evaluation:	Plot
Name:	Capture
X-axis:	Cycle
Y-axis:	capture_level (Relative response)
Table
X-Value	Y-Value	Sample
1	4705.35	PBS-T
2	524.875	PBS-T
3	80.6605	PBS-T
4	32.152	tcr3810
5	22.0548	tcr3810
6	17.866	tcr3810
7	12.3529	tcr3810
8	13.0954	tcr3810
9	11.3691	tcr3810
10	10.686	tcr3810
11	9.81457	tcr3810
12	8.99625	tcr3810
13	7.63434	tcr3810
14	7.51624	tcr3810

## Sheet: Report Point Table
Evaluation:	Report Point Table
Name:	Report Point Table
	Cycle	Fc	Report Point	Time [s]	Window [s]	AbsResp [RU]	SD	Slope [RU/s]	LRSD	RelResp [RU]	Baseline	AssayStep	Assay Step Purpose	Buffer	Cycle Type	Temp	Sample_1_Conc [µM]	Sample_1_Ligand	Sample_1_MW [Da]	Sample_1_Sample	Capture_1_Solution
	1	1	capture_baseline	19.6	5	45358.5	3.656	-2.458	0.1213		Yes	Startup	Startup	Buffer A	Kinetics	25				PBS-T	hlaa2rh
	1	1	capture_level	144.6	5	45161.9	4.517	-2.782	1.837	-196.6	No	Startup	Startup	Buffer A	Kinetics	25				PBS-T	hlaa2rh
	1	1	baseline	202.6	5	45107.1	1.262	-0.8488	0.0216	-251.4	Yes	Startup	Startup	Buffer A	Kinetics	25				PBS-T	hlaa2rh
	1	1	binding	327.6	5	45137	0.3541	0.2381	0.009027	29.9	No	Startup	Startup	Buffer A	Kinetics	25				PBS-T	hlaa2rh
	1	1	stability	342.6	5	45126.8	0.5207	-0.3501	0.0145	19.7	No	Startup	Startup	Buffer A	Kinetics	25				PBS-T	hlaa2rh
	1	2	capture_baseline	19.6	5	44989.5	2.187	-1.47	0.07913		Yes	Startup	Startup	Buffer A	Kinetics	25		hlaa2rh		PBS-T	hlaa2rh
	1	2	capture_level	144.6	5	49694.9	2.722	-1.743	0.8423	4705.4	No	Startup	Startup	Buffer A	Kinetics	25		hlaa2rh		PBS-T	hlaa2rh
	1	2	baseline	202.6	5	49646.2	0.9454	-0.6358	0.02268	4656.7	Yes	Startup	Startup	Buffer A	Kinetics	25		hlaa2rh		PBS-T	hlaa2rh
	1	2	binding	327.6	5	49590.9	0.5475	-0.3677	0.0311	-55.3	No	Startup	Startup	Buffer A	Kinetics	25		hlaa2rh		PBS-T	hlaa2rh
	1	2	stability	342.6	5	49577.9	0.6845	-0.4602	0.02099	-68.3	No	Startup	Startup	Buffer A	Kinetics	25		hlaa2rh		PBS-T	hlaa2rh
	1	2-1	capture_baseline	19.6	5	-369	1.472	0.9872	0.1156		Yes	Startup	Startup	Buffer A	Kinetics	25		hlaa2rh		PBS-T	hlaa2rh
	1	2-1	capture_level	144.6	5	4532.8	2.348	1.075	1.737	4901.8	No	Startup	Startup	Buffer A	Kinetics	25		hlaa2rh		PBS-T	hlaa2rh
	1	2-1	baseline	202.6	5	4539	0.3153	0.2116	0.0223	4908	Yes	Startup	Startup	Buffer A	Kinetics	25		hlaa2rh		PBS-T	hlaa2rh
	1	2-1	binding	327.6	5	4453.9	0.9015	-0.6061	0.02764	-85.1	No	Startup	Startup	Buffer A	Kinetics	25		hlaa2rh		PBS-T	hlaa2rh
	1	2-1	stability	342.6	5	4451	0.166	-0.1101	0.02826	-88	No	Startup	Startup	Buffer A	Kinetics	25		hlaa2rh		PBS-T	hlaa2rh
	2	1	capture_baseline	19.5	5	44768.6	0.08525	0.01415	0.08345		Yes	Startup	Startup	Buffer A	Kinetics	25				PBS-T	hlaa2rh
	2	1	capture_level	144.5	5	44735.6	0.9023	-0.4949	0.5276	-33	No	Startup	Startup	Buffer A	Kinetics	25				PBS-T	hlaa2rh
	2	1	baseline	202.8	5	44725.3	0.2302	-0.1547	0.009341	-43.4	Yes	Startup	Startup	Buffer A	Kinetics	25				PBS-T	hlaa2rh
	2	1	binding	327.8	5	44844.6	0.7084	0.4763	0.02022	119.3	No	Startup	Startup	Buffer A	Kinetics	25				PBS-T	hlaa2rh
	2	1	stability	342.8	5	44837	0.474	-0.3188	0.008021	111.7	No	Startup	Startup	Buffer A	Kinetics	25				PBS-T	hlaa2rh
	2	2	capture_baseline	19.5	5	49388.5	0.2055	0.03875	0.1993		Yes	Startup	Startup	Buffer A	Kinetics	25		hlaa2rh		PBS-T	hlaa2rh
	2	2	capture_level	144.5	5	49913.4	1.375	-0.8439	0.568	524.9	No	Startup	Startup	Buffer A	Kinetics	25		hlaa2rh		PBS-T	hlaa2rh
	2	2	baseline	202.8	5	49888.2	0.4999	-0.3361	0.01671	499.7	Yes	Startup	Startup	Buffer A	Kinetics	25		hlaa2rh		PBS-T	hlaa2rh
	2	2	binding	327.8	5	49863.5	0.2965	-0.1994	0.008161	-24.7	No	Startup	Startup	Buffer A	Kinetics	25		hlaa2rh		PBS-T	hlaa2rh
	2	2	stability	342.8	5	49852.7	0.5477	-0.3681	0.02335	-35.4	No	Startup	Startup	Buffer A	Kinetics	25		hlaa2rh		PBS-T	hlaa2rh
	2	2-1	capture_baseline	19.5	5	4619.9	0.1265	0.0246	0.1223		Yes	Startup	Startup	Buffer A	Kinetics	25		hlaa2rh		PBS-T	hlaa2rh
	2	2-1	capture_level	144.5	5	5177.8	0.6372	-0.3518	0.3677	557.9	No	Startup	Startup	Buffer A	Kinetics	25		hlaa2rh		PBS-T	hlaa2rh
	2	2-1	baseline	202.8	5	5162.9	0.2709	-0.1816	0.02204	543	Yes	Startup	Startup	Buffer A	Kinetics	25		hlaa2rh		PBS-T	hlaa2rh
	2	2-1	binding	327.8	5	5019	1.006	-0.6766	0.01905	-143.9	No	Startup	Startup	Buffer A	Kinetics	25		hlaa2rh		PBS-T	hlaa2rh
	2	2-1	stability	342.8	5	5015.7	0.07705	-0.04894	0.02562	-147.2	No	Startup	Startup	Buffer A	Kinetics	25		hlaa2rh		PBS-T	hlaa2rh
	3	1	capture_baseline	19.7	5	44691	0.06076	0.02324	0.0505		Yes	Startup	Startup	Buffer A	Kinetics	25				PBS-T	hlaa2rh
	3	1	capture_level	144.7	5	44669.4	0.7494	-0.3877	0.4839	-21.6	No	Startup	Startup	Buffer A	Kinetics	25				PBS-T	hlaa2rh
	3	1	baseline	202.7	5	44664.4	0.1095	-0.07309	0.01332	-26.6	Yes	Startup	Startup	Buffer A	Kinetics	25				PBS-T	hlaa2rh
	3	1	binding	327.7	5	44771.7	0.8992	0.6038	0.05359	107.2	No	Startup	Startup	Buffer A	Kinetics	25				PBS-T	hlaa2rh
	3	1	stability	342.7	5	44766.1	0.2918	-0.1962	0.008615	101.7	No	Startup	Startup	Buffer A	Kinetics	25				PBS-T	hlaa2rh
	3	2	capture_baseline	19.7	5	49710.3	0.1703	0.04431	0.1587		Yes	Startup	Startup	Buffer A	Kinetics	25		hlaa2rh		PBS-T	hlaa2rh
	3	2	capture_level	144.7	5	49790.9	1.086	-0.6583	0.475	80.7	No	Startup	Startup	Buffer A	Kinetics	25		hlaa2rh		PBS-T	hlaa2rh
	3	2	baseline	202.7	5	49775.2	0.3122	-0.2099	0.008531	64.9	Yes	Startup	Startup	Buffer A	Kinetics	25		hlaa2rh		PBS-T	hlaa2rh
	3	2	binding	327.7	5	49762.3	0.1421	-0.09538	0.008992	-12.9	No	Startup	Startup	Buffer A	Kinetics	25		hlaa2rh		PBS-T	hlaa2rh
	3	2	stability	342.7	5	49753.2	0.3401	-0.2286	0.01239	-22	No	Startup	Startup	Buffer A	Kinetics	25		hlaa2rh		PBS-T	hlaa2rh
	3	2-1	capture_baseline	19.7	5	5019.3	0.1197	0.02107	0.1167		Yes	Startup	Startup	Buffer A	Kinetics	25		hlaa2rh		PBS-T	hlaa2rh
	3	2-1	capture_level	144.7	5	5121.5	0.5486	-0.2711	0.3759	102.2	No	Startup	Startup	Buffer A	Kinetics	25		hlaa2rh		PBS-T	hlaa2rh
	3	2-1	baseline	202.7	5	5110.7	0.2052	-0.1379	0.008084	91.5	Yes	Startup	Startup	Buffer A	Kinetics	25		hlaa2rh		PBS-T	hlaa2rh
	3	2-1	binding	327.7	5	4990.7	1.044	-0.7013	0.04854	-120	No	Startup	Startup	Buffer A	Kinetics	25		hlaa2rh		PBS-T	hlaa2rh
	3	2-1	stability	342.7	5	4987	0.04924	-0.03194	0.01318	-123.7	No	Startup	Startup	Buffer A	Kinetics	25		hlaa2rh		PBS-T	hlaa2rh
	4	1	capture_baseline	19.4	5	44683.7	0.1297	0.07442	0.06844		Yes	Sample	Sample	Buffer A	Kinetics	25	0		44787	tcr3810	hlaa2rh
	4	1	capture_level	144.4	5	44671.3	0.7571	-0.3408	0.5684	-12.4	No	Sample	Sample	Buffer A	Kinetics	25	0		44787	tcr3810	hlaa2rh
	4	1	baseline	202.3	5	44672.3	0.0406	0.02649	0.009955	-11.4	Yes	Sample	Sample	Buffer A	Kinetics	25	0		44787	tcr3810	hlaa2rh
	4	1	binding	327.3	5	44779.3	0.8255	0.5551	0.02283	107	No	Sample	Sample	Buffer A	Kinetics	25	0		44787	tcr3810	hlaa2rh
	4	1	stability	342.3	5	44773.8	0.2968	-0.1994	0.0144	101.5	No	Sample	Sample	Buffer A	Kinetics	25	0		44787	tcr3810	hlaa2rh
	4	2	capture_baseline	19.4	5	49647.7	0.2387	0.09767	0.1914		Yes	Sample	Sample	Buffer A	Kinetics	25	0	hlaa2rh	44787	tcr3810	hlaa2rh
	4	2	capture_level	144.4	5	49679.9	1.027	-0.6222	0.4509	32.2	No	Sample	Sample	Buffer A	Kinetics	25	0	hlaa2rh	44787	tcr3810	hlaa2rh
	4	2	baseline	202.3	5	49668.1	0.204	-0.1369	0.01351	20.4	Yes	Sample	Sample	Buffer A	Kinetics	25	0	hlaa2rh	44787	tcr3810	hlaa2rh
	4	2	binding	327.3	5	49660.3	0.1042	-0.07	0.006097	-7.8	No	Sample	Sample	Buffer A	Kinetics	25	0	hlaa2rh	44787	tcr3810	hlaa2rh
	4	2	stability	342.3	5	49652.7	0.273	-0.1835	0.008799	-15.4	No	Sample	Sample	Buffer A	Kinetics	25	0	hlaa2rh	44787	tcr3810	hlaa2rh
	4	2-1	capture_baseline	19.4	5	4964.1	0.1338	0.02325	0.1306		Yes	Sample	Sample	Buffer A	Kinetics	25	0	hlaa2rh	44787	tcr3810	hlaa2rh
	4	2-1	capture_level	144.4	5	5008.6	0.5844	-0.2774	0.4183	44.6	No	Sample	Sample	Buffer A	Kinetics	25	0	hlaa2rh	44787	tcr3810	hlaa2rh
	4	2-1	baseline	202.3	5	4995.9	0.244	-0.1641	0.006704	31.8	Yes	Sample	Sample	Buffer A	Kinetics	25	0	hlaa2rh	44787	tcr3810	hlaa2rh
	4	2-1	binding	327.3	5	4881.1	0.9307	-0.6259	0.02408	-114.8	No	Sample	Sample	Buffer A	Kinetics	25	0	hlaa2rh	44787	tcr3810	hlaa2rh
	4	2-1	stability	342.3	5	4878.9	0.0289	0.01696	0.01428	-116.9	No	Sample	Sample	Buffer A	Kinetics	25	0	hlaa2rh	44787	tcr3810	hlaa2rh
	5	1	capture_baseline	19.5	5	44713.2	0.03915	0.01754	0.02949		Yes	Sample	Sample	Buffer A	Kinetics	25	0		44787	tcr3810	hlaa2rh
	5	1	capture_level	144.5	5	44696.8	0.8749	-0.4257	0.6104	-16.3	No	Sample	Sample	Buffer A	Kinetics	25	0		44787	tcr3810	hlaa2rh
	5	1	baseline	202.4	5	44696.5	0.03361	-0.02229	0.005732	-16.7	Yes	Sample	Sample	Buffer A	Kinetics	25	0		44787	tcr3810	hlaa2rh
	5	1	binding	327.4	5	44788.4	0.7741	0.5206	0.01765	91.9	No	Sample	Sample	Buffer A	Kinetics	25	0		44787	tcr3810	hlaa2rh
	5	1	stability	342.4	5	44782.4	0.2711	-0.182	0.01755	86	No	Sample	Sample	Buffer A	Kinetics	25	0		44787	tcr3810	hlaa2rh
	5	2	capture_baseline	19.5	5	49568.4	0.2439	0.09694	0.1988		Yes	Sample	Sample	Buffer A	Kinetics	25	0	hlaa2rh	44787	tcr3810	hlaa2rh
	5	2	capture_level	144.5	5	49590.5	0.9766	-0.596	0.4151	22.1	No	Sample	Sample	Buffer A	Kinetics	25	0	hlaa2rh	44787	tcr3810	hlaa2rh
	5	2	baseline	202.4	5	49580.4	0.2025	-0.136	0.00942	12	Yes	Sample	Sample	Buffer A	Kinetics	25	0	hlaa2rh	44787	tcr3810	hlaa2rh
	5	2	binding	327.4	5	49574.9	0.07516	-0.05042	0.005659	-5.5	No	Sample	Sample	Buffer A	Kinetics	25	0	hlaa2rh	44787	tcr3810	hlaa2rh
	5	2	stability	342.4	5	49567.5	0.2149	-0.1434	0.02737	-12.9	No	Sample	Sample	Buffer A	Kinetics	25	0	hlaa2rh	44787	tcr3810	hlaa2rh
	5	2-1	capture_baseline	19.5	5	4855.2	0.21	0.07939	0.1754		Yes	Sample	Sample	Buffer A	Kinetics	25	0	hlaa2rh	44787	tcr3810	hlaa2rh
	5	2-1	capture_level	144.5	5	4893.6	0.5067	-0.1659	0.4472	38.4	No	Sample	Sample	Buffer A	Kinetics	25	0	hlaa2rh	44787	tcr3810	hlaa2rh
	5	2-1	baseline	202.4	5	4883.9	0.1701	-0.1141	0.01214	28.7	Yes	Sample	Sample	Buffer A	Kinetics	25	0	hlaa2rh	44787	tcr3810	hlaa2rh
	5	2-1	binding	327.4	5	4786.5	0.8508	-0.5721	0.02289	-97.4	No	Sample	Sample	Buffer A	Kinetics	25	0	hlaa2rh	44787	tcr3810	hlaa2rh
	5	2-1	stability	342.4	5	4785	0.06158	0.04051	0.01297	-98.9	No	Sample	Sample	Buffer A	Kinetics	25	0	hlaa2rh	44787	tcr3810	hlaa2rh
	6	1	capture_baseline	19.6	5	44730.4	0.08924	0.0369	0.07111		Yes	Sample	Sample	Buffer A	Kinetics	25	0.39		44787	tcr3810	hlaa2rh
	6	1	capture_level	144.6	5	44714.4	0.9187	-0.4654	0.6107	-15.9	No	Sample	Sample	Buffer A	Kinetics	25	0.39		44787	tcr3810	hlaa2rh
	6	1	baseline	202.7	5	44714.7	0.007658	0.003171	0.006096	-15.7	Yes	Sample	Sample	Buffer A	Kinetics	25	0.39		44787	tcr3810	hlaa2rh
	6	1	binding	327.7	5	44752.2	0.4089	0.2749	0.01155	37.5	No	Sample	Sample	Buffer A	Kinetics	25	0.39		44787	tcr3810	hlaa2rh
	6	1	stability	342.7	5	44745.1	0.1462	0.09769	0.01713	30.4	No	Sample	Sample	Buffer A	Kinetics	25	0.39		44787	tcr3810	hlaa2rh
	6	2	capture_baseline	19.6	5	49496.2	0.2331	0.08132	0.2013		Yes	Sample	Sample	Buffer A	Kinetics	25	0.39	hlaa2rh	44787	tcr3810	hlaa2rh
	6	2	capture_level	144.6	5	49514.1	0.9894	-0.5757	0.5015	17.9	No	Sample	Sample	Buffer A	Kinetics	25	0.39	hlaa2rh	44787	tcr3810	hlaa2rh
	6	2	baseline	202.7	5	49504.8	0.1542	-0.1036	0.007265	8.6	Yes	Sample	Sample	Buffer A	Kinetics	25	0.39	hlaa2rh	44787	tcr3810	hlaa2rh
	6	2	binding	327.7	5	49528.5	0.06869	-0.04597	0.007047	23.7	No	Sample	Sample	Buffer A	Kinetics	25	0.39	hlaa2rh	44787	tcr3810	hlaa2rh
	6	2	stability	342.7	5	49492.1	0.1791	-0.1201	0.01358	-12.7	No	Sample	Sample	Buffer A	Kinetics	25	0.39	hlaa2rh	44787	tcr3810	hlaa2rh
	6	2-1	capture_baseline	19.6	5	4765.8	0.1531	0.04443	0.1395		Yes	Sample	Sample	Buffer A	Kinetics	25	0.39	hlaa2rh	44787	tcr3810	hlaa2rh
	6	2-1	capture_level	144.6	5	4799.6	0.475	-0.1073	0.452	33.8	No	Sample	Sample	Buffer A	Kinetics	25	0.39	hlaa2rh	44787	tcr3810	hlaa2rh
	6	2-1	baseline	202.7	5	4790.1	0.1591	-0.1068	0.009505	24.3	Yes	Sample	Sample	Buffer A	Kinetics	25	0.39	hlaa2rh	44787	tcr3810	hlaa2rh
	6	2-1	binding	327.7	5	4776.3	0.4756	-0.3199	0.008471	-13.8	No	Sample	Sample	Buffer A	Kinetics	25	0.39	hlaa2rh	44787	tcr3810	hlaa2rh
	6	2-1	stability	342.7	5	4747	0.3264	-0.2194	0.01178	-43.1	No	Sample	Sample	Buffer A	Kinetics	25	0.39	hlaa2rh	44787	tcr3810	hlaa2rh
	7	1	capture_baseline	19.5	5	44727.9	0.04983	0.02601	0.03176		Yes	Sample	Sample	Buffer A	Kinetics	25	0.78		44787	tcr3810	hlaa2rh
	7	1	capture_level	144.5	5	44713.4	0.9074	-0.45	0.6193	-14.5	No	Sample	Sample	Buffer A	Kinetics	25	0.78		44787	tcr3810	hlaa2rh
	7	1	baseline	202.4	5	44714.4	0.02272	0.01368	0.01025	-13.5	Yes	Sample	Sample	Buffer A	Kinetics	25	0.78		44787	tcr3810	hlaa2rh
	7	1	binding	327.4	5	44740.8	0.3449	0.2318	0.01561	26.4	No	Sample	Sample	Buffer A	Kinetics	25	0.78		44787	tcr3810	hlaa2rh
	7	1	stability	342.4	5	44729.1	0.5057	0.3398	0.02525	14.8	No	Sample	Sample	Buffer A	Kinetics	25	0.78		44787	tcr3810	hlaa2rh
	7	2	capture_baseline	19.5	5	49429.8	0.1895	0.07516	0.1546		Yes	Sample	Sample	Buffer A	Kinetics	25	0.78	hlaa2rh	44787	tcr3810	hlaa2rh
	7	2	capture_level	144.5	5	49442.1	0.9462	-0.5751	0.4094	12.4	No	Sample	Sample	Buffer A	Kinetics	25	0.78	hlaa2rh	44787	tcr3810	hlaa2rh
	7	2	baseline	202.4	5	49434	0.1409	-0.09457	0.009492	4.2	Yes	Sample	Sample	Buffer A	Kinetics	25	0.78	hlaa2rh	44787	tcr3810	hlaa2rh
	7	2	binding	327.4	5	49486.7	0.06719	-0.04443	0.01249	52.7	No	Sample	Sample	Buffer A	Kinetics	25	0.78	hlaa2rh	44787	tcr3810	hlaa2rh
	7	2	stability	342.4	5	49421.8	0.09479	-0.06343	0.009855	-12.2	No	Sample	Sample	Buffer A	Kinetics	25	0.78	hlaa2rh	44787	tcr3810	hlaa2rh
	7	2-1	capture_baseline	19.5	5	4701.9	0.145	0.04915	0.1266		Yes	Sample	Sample	Buffer A	Kinetics	25	0.78	hlaa2rh	44787	tcr3810	hlaa2rh
	7	2-1	capture_level	144.5	5	4728.7	0.4836	-0.1239	0.4517	26.9	No	Sample	Sample	Buffer A	Kinetics	25	0.78	hlaa2rh	44787	tcr3810	hlaa2rh
	7	2-1	baseline	202.4	5	4719.7	0.1634	-0.1093	0.01791	17.8	Yes	Sample	Sample	Buffer A	Kinetics	25	0.78	hlaa2rh	44787	tcr3810	hlaa2rh
	7	2-1	binding	327.4	5	4746	0.4131	-0.2777	0.01616	26.3	No	Sample	Sample	Buffer A	Kinetics	25	0.78	hlaa2rh	44787	tcr3810	hlaa2rh
	7	2-1	stability	342.4	5	4692.7	0.6033	-0.4056	0.0207	-27	No	Sample	Sample	Buffer A	Kinetics	25	0.78	hlaa2rh	44787	tcr3810	hlaa2rh
	8	1	capture_baseline	19.5	5	44735.7	0.05409	0.0318	0.02655		Yes	Sample	Sample	Buffer A	Kinetics	25	1.56		44787	tcr3810	hlaa2rh
	8	1	capture_level	144.5	5	44721.7	0.9183	-0.4595	0.62	-14	No	Sample	Sample	Buffer A	Kinetics	25	1.56		44787	tcr3810	hlaa2rh
	8	1	baseline	202.6	5	44722.9	0.008396	0.004786	0.004501	-12.9	Yes	Sample	Sample	Buffer A	Kinetics	25	1.56		44787	tcr3810	hlaa2rh
	8	1	binding	327.6	5	44760.1	0.2916	0.196	0.01089	37.2	No	Sample	Sample	Buffer A	Kinetics	25	1.56		44787	tcr3810	hlaa2rh
	8	1	stability	342.6	5	44737.7	0.4057	0.2728	0.01151	14.8	No	Sample	Sample	Buffer A	Kinetics	25	1.56		44787	tcr3810	hlaa2rh
	8	2	capture_baseline	19.5	5	49367.2	0.2283	0.07578	0.2006		Yes	Sample	Sample	Buffer A	Kinetics	25	1.56	hlaa2rh	44787	tcr3810	hlaa2rh
	8	2	capture_level	144.5	5	49380.3	0.9448	-0.5517	0.4738	13.1	No	Sample	Sample	Buffer A	Kinetics	25	1.56	hlaa2rh	44787	tcr3810	hlaa2rh
	8	2	baseline	202.6	5	49372.8	0.1653	-0.1111	0.006145	5.6	Yes	Sample	Sample	Buffer A	Kinetics	25	1.56	hlaa2rh	44787	tcr3810	hlaa2rh
	8	2	binding	327.6	5	49476.4	0.01814	-0.01068	0.008851	103.7	No	Sample	Sample	Buffer A	Kinetics	25	1.56	hlaa2rh	44787	tcr3810	hlaa2rh
	8	2	stability	342.6	5	49361.5	0.1102	-0.0736	0.01307	-11.2	No	Sample	Sample	Buffer A	Kinetics	25	1.56	hlaa2rh	44787	tcr3810	hlaa2rh
	8	2-1	capture_baseline	19.5	5	4631.4	0.1883	0.04398	0.1783		Yes	Sample	Sample	Buffer A	Kinetics	25	1.56	hlaa2rh	44787	tcr3810	hlaa2rh
	8	2-1	capture_level	144.5	5	4658.5	0.502	-0.09297	0.4875	27.1	No	Sample	Sample	Buffer A	Kinetics	25	1.56	hlaa2rh	44787	tcr3810	hlaa2rh
	8	2-1	baseline	202.6	5	4649.9	0.1729	-0.1162	0.008981	18.5	Yes	Sample	Sample	Buffer A	Kinetics	25	1.56	hlaa2rh	44787	tcr3810	hlaa2rh
	8	2-1	binding	327.6	5	4716.4	0.3093	-0.2077	0.01891	66.5	No	Sample	Sample	Buffer A	Kinetics	25	1.56	hlaa2rh	44787	tcr3810	hlaa2rh
	8	2-1	stability	342.6	5	4623.9	0.517	-0.3475	0.02232	-26	No	Sample	Sample	Buffer A	Kinetics	25	1.56	hlaa2rh	44787	tcr3810	hlaa2rh
	9	1	capture_baseline	19.6	5	44741.9	0.04071	0.01332	0.03593		Yes	Sample	Sample	Buffer A	Kinetics	25	3.125		44787	tcr3810	hlaa2rh
	9	1	capture_level	144.6	5	44728.3	0.9061	-0.4557	0.6079	-13.6	No	Sample	Sample	Buffer A	Kinetics	25	3.125		44787	tcr3810	hlaa2rh
	9	1	baseline	202.6	5	44729.2	0.02143	0.01411	0.004414	-12.7	Yes	Sample	Sample	Buffer A	Kinetics	25	3.125		44787	tcr3810	hlaa2rh
	9	1	binding	327.6	5	44800.1	0.3523	0.2369	0.00855	70.9	No	Sample	Sample	Buffer A	Kinetics	25	3.125		44787	tcr3810	hlaa2rh
	9	1	stability	342.6	5	44756.5	0.2663	0.1789	0.01287	27.3	No	Sample	Sample	Buffer A	Kinetics	25	3.125		44787	tcr3810	hlaa2rh
	9	2	capture_baseline	19.6	5	49312	0.204	0.0829	0.1642		Yes	Sample	Sample	Buffer A	Kinetics	25	3.125	hlaa2rh	44787	tcr3810	hlaa2rh
	9	2	capture_level	144.6	5	49323.3	0.9179	-0.5348	0.4634	11.4	No	Sample	Sample	Buffer A	Kinetics	25	3.125	hlaa2rh	44787	tcr3810	hlaa2rh
	9	2	baseline	202.6	5	49316.3	0.1009	-0.06778	0.004336	4.4	Yes	Sample	Sample	Buffer A	Kinetics	25	3.125	hlaa2rh	44787	tcr3810	hlaa2rh
	9	2	binding	327.6	5	49510	0.01901	0.007268	0.0158	193.6	No	Sample	Sample	Buffer A	Kinetics	25	3.125	hlaa2rh	44787	tcr3810	hlaa2rh
	9	2	stability	342.6	5	49306.3	0.08605	-0.05766	0.007665	-10.1	No	Sample	Sample	Buffer A	Kinetics	25	3.125	hlaa2rh	44787	tcr3810	hlaa2rh
	9	2-1	capture_baseline	19.6	5	4570.1	0.1665	0.06958	0.1318		Yes	Sample	Sample	Buffer A	Kinetics	25	3.125	hlaa2rh	44787	tcr3810	hlaa2rh
	9	2-1	capture_level	144.6	5	4595	0.4741	-0.07546	0.4653	25	No	Sample	Sample	Buffer A	Kinetics	25	3.125	hlaa2rh	44787	tcr3810	hlaa2rh
	9	2-1	baseline	202.6	5	4587.2	0.1222	-0.08209	0.006179	17.1	Yes	Sample	Sample	Buffer A	Kinetics	25	3.125	hlaa2rh	44787	tcr3810	hlaa2rh
	9	2-1	binding	327.6	5	4709.9	0.3414	-0.2295	0.01514	122.7	No	Sample	Sample	Buffer A	Kinetics	25	3.125	hlaa2rh	44787	tcr3810	hlaa2rh
	9	2-1	stability	342.6	5	4549.8	0.3536	-0.2375	0.01869	-37.3	No	Sample	Sample	Buffer A	Kinetics	25	3.125	hlaa2rh	44787	tcr3810	hlaa2rh
	10	1	capture_baseline	19.6	5	44749.9	0.07044	0.03927	0.0398		Yes	Sample	Sample	Buffer A	Kinetics	25	6.25		44787	tcr3810	hlaa2rh
	10	1	capture_level	144.6	5	44736.6	0.9037	-0.4522	0.6101	-13.3	No	Sample	Sample	Buffer A	Kinetics	25	6.25		44787	tcr3810	hlaa2rh
	10	1	baseline	202.6	5	44737.6	0.01925	0.01233	0.00595	-12.4	Yes	Sample	Sample	Buffer A	Kinetics	25	6.25		44787	tcr3810	hlaa2rh
	10	1	binding	327.6	5	44863.1	0.4241	0.2851	0.01521	125.5	No	Sample	Sample	Buffer A	Kinetics	25	6.25		44787	tcr3810	hlaa2rh
	10	1	stability	342.6	5	44779.7	0.02904	0.0193	0.004543	42.1	No	Sample	Sample	Buffer A	Kinetics	25	6.25		44787	tcr3810	hlaa2rh
	10	2	capture_baseline	19.6	5	49260.3	0.2247	0.1009	0.169		Yes	Sample	Sample	Buffer A	Kinetics	25	6.25	hlaa2rh	44787	tcr3810	hlaa2rh
	10	2	capture_level	144.6	5	49271	0.903	-0.5271	0.4533	10.7	No	Sample	Sample	Buffer A	Kinetics	25	6.25	hlaa2rh	44787	tcr3810	hlaa2rh
	10	2	baseline	202.6	5	49264.5	0.1041	-0.06994	0.005304	4.2	Yes	Sample	Sample	Buffer A	Kinetics	25	6.25	hlaa2rh	44787	tcr3810	hlaa2rh
	10	2	binding	327.6	5	49609.9	0.01867	0.01132	0.008169	345.5	No	Sample	Sample	Buffer A	Kinetics	25	6.25	hlaa2rh	44787	tcr3810	hlaa2rh
	10	2	stability	342.6	5	49256.6	0.1716	-0.1148	0.01784	-7.8	No	Sample	Sample	Buffer A	Kinetics	25	6.25	hlaa2rh	44787	tcr3810	hlaa2rh
	10	2-1	capture_baseline	19.6	5	4510.3	0.1674	0.06162	0.1415		Yes	Sample	Sample	Buffer A	Kinetics	25	6.25	hlaa2rh	44787	tcr3810	hlaa2rh
	10	2-1	capture_level	144.6	5	4534.4	0.4665	-0.07057	0.4591	24	No	Sample	Sample	Buffer A	Kinetics	25	6.25	hlaa2rh	44787	tcr3810	hlaa2rh
	10	2-1	baseline	202.6	5	4526.9	0.1227	-0.08241	0.006257	16.6	Yes	Sample	Sample	Buffer A	Kinetics	25	6.25	hlaa2rh	44787	tcr3810	hlaa2rh
	10	2-1	binding	327.6	5	4746.9	0.408	-0.2741	0.02104	220	No	Sample	Sample	Buffer A	Kinetics	25	6.25	hlaa2rh	44787	tcr3810	hlaa2rh
	10	2-1	stability	342.6	5	4477	0.201	-0.1345	0.02076	-49.9	No	Sample	Sample	Buffer A	Kinetics	25	6.25	hlaa2rh	44787	tcr3810	hlaa2rh
	11	1	capture_baseline	19.6	5	44761.8	0.06185	0.0381	0.02509		Yes	Sample	Sample	Buffer A	Kinetics	25	12.5		44787	tcr3810	hlaa2rh
	11	1	capture_level	144.6	5	44748.4	0.9224	-0.4609	0.6239	-13.4	No	Sample	Sample	Buffer A	Kinetics	25	12.5		44787	tcr3810	hlaa2rh
	11	1	baseline	202.6	5	44749.3	0.009643	-0.001015	0.009621	-12.5	Yes	Sample	Sample	Buffer A	Kinetics	25	12.5		44787	tcr3810	hlaa2rh
	11	1	binding	327.6	5	44955.6	0.4794	0.3223	0.01597	206.3	No	Sample	Sample	Buffer A	Kinetics	25	12.5		44787	tcr3810	hlaa2rh
	11	1	stability	342.6	5	44797.3	0.0595	-0.03981	0.006154	48.1	No	Sample	Sample	Buffer A	Kinetics	25	12.5		44787	tcr3810	hlaa2rh
	11	2	capture_baseline	19.6	5	49212.9	0.2199	0.08099	0.1859		Yes	Sample	Sample	Buffer A	Kinetics	25	12.5	hlaa2rh	44787	tcr3810	hlaa2rh
	11	2	capture_level	144.6	5	49222.7	0.874	-0.5059	0.4497	9.8	No	Sample	Sample	Buffer A	Kinetics	25	12.5	hlaa2rh	44787	tcr3810	hlaa2rh
	11	2	baseline	202.6	5	49216.4	0.1025	-0.06852	0.01159	3.6	Yes	Sample	Sample	Buffer A	Kinetics	25	12.5	hlaa2rh	44787	tcr3810	hlaa2rh
	11	2	binding	327.6	5	49804.3	0.0803	0.05377	0.007724	587.9	No	Sample	Sample	Buffer A	Kinetics	25	12.5	hlaa2rh	44787	tcr3810	hlaa2rh
	11	2	stability	342.6	5	49210.9	0.2025	-0.1333	0.04223	-5.5	No	Sample	Sample	Buffer A	Kinetics	25	12.5	hlaa2rh	44787	tcr3810	hlaa2rh
	11	2-1	capture_baseline	19.6	5	4451.1	0.174	0.04288	0.1636		Yes	Sample	Sample	Buffer A	Kinetics	25	12.5	hlaa2rh	44787	tcr3810	hlaa2rh
	11	2-1	capture_level	144.6	5	4474.3	0.4467	-0.04867	0.4453	23.2	No	Sample	Sample	Buffer A	Kinetics	25	12.5	hlaa2rh	44787	tcr3810	hlaa2rh
	11	2-1	baseline	202.6	5	4467.2	0.1016	-0.0681	0.008579	16.1	Yes	Sample	Sample	Buffer A	Kinetics	25	12.5	hlaa2rh	44787	tcr3810	hlaa2rh
	11	2-1	binding	327.6	5	4848.8	0.3985	-0.2678	0.01718	381.6	No	Sample	Sample	Buffer A	Kinetics	25	12.5	hlaa2rh	44787	tcr3810	hlaa2rh
	11	2-1	stability	342.6	5	4413.6	0.1439	-0.09339	0.03831	-53.6	No	Sample	Sample	Buffer A	Kinetics	25	12.5	hlaa2rh	44787	tcr3810	hlaa2rh
	12	1	capture_baseline	19.7	5	44771.7	0.02915	0.009283	0.02594		Yes	Sample	Sample	Buffer A	Kinetics	25	25		44787	tcr3810	hlaa2rh
	12	1	capture_level	144.7	5	44758.5	0.8558	-0.4224	0.5872	-13.2	No	Sample	Sample	Buffer A	Kinetics	25	25		44787	tcr3810	hlaa2rh
	12	1	baseline	202.6	5	44759.2	0.009523	0.003655	0.0079	-12.5	Yes	Sample	Sample	Buffer A	Kinetics	25	25		44787	tcr3810	hlaa2rh
	12	1	binding	327.6	5	45103.9	0.423	0.2845	0.004948	344.7	No	Sample	Sample	Buffer A	Kinetics	25	25		44787	tcr3810	hlaa2rh
	12	1	stability	342.6	5	44811	0.1449	-0.09732	0.008071	51.8	No	Sample	Sample	Buffer A	Kinetics	25	25		44787	tcr3810	hlaa2rh
	12	2	capture_baseline	19.7	5	49168	0.1996	0.07329	0.1689		Yes	Sample	Sample	Buffer A	Kinetics	25	25	hlaa2rh	44787	tcr3810	hlaa2rh
	12	2	capture_level	144.7	5	49177	0.8449	-0.5062	0.3879	9	No	Sample	Sample	Buffer A	Kinetics	25	25	hlaa2rh	44787	tcr3810	hlaa2rh
	12	2	baseline	202.6	5	49171	0.1048	-0.07008	0.01183	3	Yes	Sample	Sample	Buffer A	Kinetics	25	25	hlaa2rh	44787	tcr3810	hlaa2rh
	12	2	binding	327.6	5	50110.7	0.1097	0.07362	0.006984	939.8	No	Sample	Sample	Buffer A	Kinetics	25	25	hlaa2rh	44787	tcr3810	hlaa2rh
	12	2	stability	342.6	5	49168.4	0.3328	-0.2213	0.05051	-2.6	No	Sample	Sample	Buffer A	Kinetics	25	25	hlaa2rh	44787	tcr3810	hlaa2rh
	12	2-1	capture_baseline	19.7	5	4396.3	0.173	0.06401	0.1459		Yes	Sample	Sample	Buffer A	Kinetics	25	25	hlaa2rh	44787	tcr3810	hlaa2rh
	12	2-1	capture_level	144.7	5	4418.5	0.449	-0.08052	0.4371	22.2	No	Sample	Sample	Buffer A	Kinetics	25	25	hlaa2rh	44787	tcr3810	hlaa2rh
	12	2-1	baseline	202.6	5	4411.8	0.1097	-0.07342	0.01105	15.4	Yes	Sample	Sample	Buffer A	Kinetics	25	25	hlaa2rh	44787	tcr3810	hlaa2rh
	12	2-1	binding	327.6	5	5006.8	0.3135	-0.2108	0.009101	595.1	No	Sample	Sample	Buffer A	Kinetics	25	25	hlaa2rh	44787	tcr3810	hlaa2rh
	12	2-1	stability	342.6	5	4357.4	0.1907	-0.1237	0.05111	-54.4	No	Sample	Sample	Buffer A	Kinetics	25	25	hlaa2rh	44787	tcr3810	hlaa2rh
	13	1	capture_baseline	19.4	5	44781.1	0.05806	0.0373	0.01739		Yes	Sample	Sample	Buffer A	Kinetics	25	50		44787	tcr3810	hlaa2rh
	13	1	capture_level	144.4	5	44767.6	0.9032	-0.4477	0.6168	-13.5	No	Sample	Sample	Buffer A	Kinetics	25	50		44787	tcr3810	hlaa2rh
	13	1	baseline	202.1	5	44768.2	0.01637	0.01007	0.006698	-12.9	Yes	Sample	Sample	Buffer A	Kinetics	25	50		44787	tcr3810	hlaa2rh
	13	1	binding	327.1	5	45359.9	0.497	0.3341	0.01564	591.8	No	Sample	Sample	Buffer A	Kinetics	25	50		44787	tcr3810	hlaa2rh
	13	1	stability	342.1	5	44817.9	0.186	-0.1248	0.01271	49.7	No	Sample	Sample	Buffer A	Kinetics	25	50		44787	tcr3810	hlaa2rh
	13	2	capture_baseline	19.4	5	49126.6	0.2041	0.08886	0.1571		Yes	Sample	Sample	Buffer A	Kinetics	25	50	hlaa2rh	44787	tcr3810	hlaa2rh
	13	2	capture_level	144.4	5	49134.3	0.8566	-0.5137	0.3921	7.6	No	Sample	Sample	Buffer A	Kinetics	25	50	hlaa2rh	44787	tcr3810	hlaa2rh
	13	2	baseline	202.1	5	49128.7	0.08923	-0.05989	0.00597	2.1	Yes	Sample	Sample	Buffer A	Kinetics	25	50	hlaa2rh	44787	tcr3810	hlaa2rh
	13	2	binding	327.1	5	50573.1	0.1763	0.1174	0.02501	1444.4	No	Sample	Sample	Buffer A	Kinetics	25	50	hlaa2rh	44787	tcr3810	hlaa2rh
	13	2	stability	342.1	5	49128.7	0.4665	-0.3099	0.07371	0	No	Sample	Sample	Buffer A	Kinetics	25	50	hlaa2rh	44787	tcr3810	hlaa2rh
	13	2-1	capture_baseline	19.4	5	4345.5	0.1616	0.05156	0.1437		Yes	Sample	Sample	Buffer A	Kinetics	25	50	hlaa2rh	44787	tcr3810	hlaa2rh
	13	2-1	capture_level	144.4	5	4366.6	0.4807	-0.05675	0.4781	21.1	No	Sample	Sample	Buffer A	Kinetics	25	50	hlaa2rh	44787	tcr3810	hlaa2rh
	13	2-1	baseline	202.1	5	4360.6	0.104	-0.06979	0.007582	15	Yes	Sample	Sample	Buffer A	Kinetics	25	50	hlaa2rh	44787	tcr3810	hlaa2rh
	13	2-1	binding	327.1	5	5213.2	0.3244	-0.2169	0.03653	852.6	No	Sample	Sample	Buffer A	Kinetics	25	50	hlaa2rh	44787	tcr3810	hlaa2rh
	13	2-1	stability	342.1	5	4310.8	0.2807	-0.1841	0.06307	-49.7	No	Sample	Sample	Buffer A	Kinetics	25	50	hlaa2rh	44787	tcr3810	hlaa2rh
	14	1	capture_baseline	19.5	5	44790	0.03857	0.02179	0.02114		Yes	Sample	Sample	Buffer A	Kinetics	25	100		44787	tcr3810	hlaa2rh
	14	1	capture_level	144.5	5	44777.1	0.908	-0.4661	0.5927	-12.9	No	Sample	Sample	Buffer A	Kinetics	25	100		44787	tcr3810	hlaa2rh
	14	1	baseline	202.5	5	44777.6	0.01367	0.008573	0.004987	-12.4	Yes	Sample	Sample	Buffer A	Kinetics	25	100		44787	tcr3810	hlaa2rh
	14	1	binding	327.5	5	45845.3	0.5676	0.3814	0.02693	1067.8	No	Sample	Sample	Buffer A	Kinetics	25	100		44787	tcr3810	hlaa2rh
	14	1	stability	342.5	5	44829.1	0.1713	-0.1151	0.006323	51.5	No	Sample	Sample	Buffer A	Kinetics	25	100		44787	tcr3810	hlaa2rh
	14	2	capture_baseline	19.5	5	49087	0.1853	0.07568	0.1488		Yes	Sample	Sample	Buffer A	Kinetics	25	100	hlaa2rh	44787	tcr3810	hlaa2rh
	14	2	capture_level	144.5	5	49094.5	0.8687	-0.5014	0.4506	7.5	No	Sample	Sample	Buffer A	Kinetics	25	100	hlaa2rh	44787	tcr3810	hlaa2rh
	14	2	baseline	202.5	5	49089	0.0933	-0.06252	0.008328	2	Yes	Sample	Sample	Buffer A	Kinetics	25	100	hlaa2rh	44787	tcr3810	hlaa2rh
	14	2	binding	327.5	5	51287.7	0.2614	0.1757	0.01074	2198.6	No	Sample	Sample	Buffer A	Kinetics	25	100	hlaa2rh	44787	tcr3810	hlaa2rh
	14	2	stability	342.5	5	49093.2	0.591	-0.3951	0.06625	4.2	No	Sample	Sample	Buffer A	Kinetics	25	100	hlaa2rh	44787	tcr3810	hlaa2rh
	14	2-1	capture_baseline	19.5	5	4297	0.1509	0.05389	0.1292		Yes	Sample	Sample	Buffer A	Kinetics	25	100	hlaa2rh	44787	tcr3810	hlaa2rh
	14	2-1	capture_level	144.5	5	4317.4	0.4426	-0.03573	0.4439	20.4	No	Sample	Sample	Buffer A	Kinetics	25	100	hlaa2rh	44787	tcr3810	hlaa2rh
	14	2-1	baseline	202.5	5	4311.4	0.1055	-0.07066	0.009333	14.4	Yes	Sample	Sample	Buffer A	Kinetics	25	100	hlaa2rh	44787	tcr3810	hlaa2rh
	14	2-1	binding	327.5	5	5442.4	0.3037	-0.2036	0.02548	1130.9	No	Sample	Sample	Buffer A	Kinetics	25	100	hlaa2rh	44787	tcr3810	hlaa2rh
	14	2-1	stability	342.5	5	4264	0.4207	-0.2799	0.06331	-47.4	No	Sample	Sample	Buffer A	Kinetics	25	100	hlaa2rh	44787	tcr3810	hlaa2rh

## Sheet: tcr3810
Evaluation:	Kinetics / Affinity
Name:	tcr3810
Ligand:	hlaa2rh
Sample:	tcr3810
Temperature:	25
Curve:	Fc=2-1
Model:	1:1 Binding
Description:
Report
Curve	ka (1/Ms)	kd (1/s)	KD (M)	Rmax (RU)	Conc (M)	tc	Flow (ul/min)	kt (RU/Ms)	RI (RU)	Chi² (RU²)	U-value
	36162.1	0.000663167	1.83387e-08	62.9637		7.91436e+07				373.776	33.2708
Cycle: 6 0.39 µM					3.9e-07		50	2.91567e+08	35.4893
Cycle: 7 0.78 µM					7.8e-07		50	2.91567e+08	55.6404
Cycle: 8 1.56 µM					1.56e-06		50	2.91567e+08	85.5005
Cycle: 9 3.125 µM					3.125e-06		50	2.91567e+08	140.996
Cycle: 10 6.25 µM					6.25e-06		50	2.91567e+08	241.429
Cycle: 11 12.5 µM					1.25e-05		50	2.91567e+08	403.171
Cycle: 12 25 µM					2.5e-05		50	2.91567e+08	614.171
Cycle: 13 50 µM					5e-05		50	2.91567e+08	869.22
Cycle: 14 100 µM					0.0001		50	2.91567e+08	1146.24
Parameters
Curve	ka (1/Ms)	SE(ka)	kd (1/s)	SE(kd)	Rmax (RU)	SE(Rmax)	Conc (M)	tc	SE(tc)	f (ul/min)	RI (RU)	SE(RI)
	36162.1	1435.77	0.000663167	1.44002e-05	62.9637	0.196389		7.91436e+07	9.13189e+08
Cycle: 6 0.39 µM							3.9e-07			50	35.4893	0.726282
Cycle: 7 0.78 µM							7.8e-07			50	55.6404	0.629286
Cycle: 8 1.56 µM							1.56e-06			50	85.5005	0.59129
Cycle: 9 3.125 µM							3.125e-06			50	140.996	0.585516
Cycle: 10 6.25 µM							6.25e-06			50	241.429	0.586995
Cycle: 11 12.5 µM							1.25e-05			50	403.171	0.588831
Cycle: 12 25 µM							2.5e-05			50	614.171	0.590025
Cycle: 13 50 µM							5e-05			50	869.22	0.590692
Cycle: 14 100 µM							0.0001			50	1146.24	0.591263
